# Supplementary material for: Staphylococcus aureus exhibits spatiotemporal heterogeneity in Sae activity during kidney abscess development
Source: mBio. 2025 Nov 13;16(12):e02043-25. doi: 10.1128/mbio.02043-25 (PMC12691657; doi:10.1128/mbio.02043-25)
Supplement: Supplemental Data File — All raw data. [file mbio.02043-25-s0002.xlsx]

## Sheet: Fig 1
A										B
	CFU/kidney, GFP- control										CFU/kidney, GFP- control
	TV		RO								RO, D4
	D2	D4	D2	D3	D4	D5	D6	D7			Left	Right
	37000000	6200000000	47300000	21000000	8000000	2130000000	44700000	8470000			83300000	173000000
	3670000	1700000000	22300000	107000000	10700000	53300000	22300000	1930000			45000000	130000000
	18000000	1500000000	0	313000000	17000000	35300000	41700000	9330000			133	31300000
	6670000	2200000000	40000	260000000	257000000	31000000		2300000			3870000	233
	12300000	100000000	22000000	3500000	550000000	233000000					207000000	297000000
		117000000	3970	26300000	72700000	367000000					75300000	72700000
				5630000	82000000	7330000					79300000	82000000
					9330000
					9330000
					35300000
					22300000

## Sheet: Fig 2
B
	Area (µm2), GFP- control
	Stage 2			Stage 3			Stage 4
	D3	D4	D5	D3	D4	D5	D3	D4	D5
	9.47	5.68	10.33	325.89	1905.26	1419.64	699.46	2369.14	1536.49
	7.46		7.95	38.49	2369.14	343.53	2529.79		3135.1
	4.03		13.88	3056.64		429.52	1234.51		880.68
	14.58		8.93	3129.52		368.71	376.31		930.47
	10.59		15.11	1502.33		308.24			427.28
	16.07		11.07	2213.17		115.42			822.77
	12.22					755.77			1671.79
						123.37			1698.49
						2994.34			908.85
						3255.2			3349.91
						253.49			484.09
						117.77
						392.17
						2989.94
						564.4
						792.47
						1505.15
						3639.1
						1966.37

## Sheet: Fig 3
B			C
	GFP/mCherry ratio normalized to GFP- control			Sum fluorescence/Area
	Stage 3, D5			Stage 3, D5
	GFP- control	agr reporter		agr reporter				GFP- control
	0.920852	1.82165		Low GFP	Low mCherry	High GFP	High mCherry	GFP	mCherry
	0.446525	2.09062		5210.95	17497	4772.77	10919.1	5519.98	24982
	0.412156	1.24117		6087.35	40421.8	12011.4	23944.2	5308.43	49545.1
	0.569391	0.627614		5224.85	21544.1	4862.35	11242.1	4762.6	48157.3
	0.346946	1.01071		6346.34	16710.8	6222.29	12683.9	6643.86	48628.4
	0.616436	1.58272		6074.53	16458.7	4468	9610.65	6177.65	74206.6
	0.794578	1.53815		8311.28	63164.6	6748.45	15523.7	6549.91	44282.1
	0.79147	0.548371		4398.76	15497.4			5343.09	28024.4
	1.11674	1.18291		5634.68	18440.1			5953.88	31350.6
	0.797764	1.27347		7075.56	36310.4			5245.51	19575.7
	0.656256	0.812101		5003.99	12919.4			4824.38	25202.7
	1.61391	1.61419		5442.03	16881.1			6295.27	39978
	1.19401	1.34351		7272.74	20754.4			7846.28	20261.2
	1.37915	1.80251		6099.22	20288.4			6080.91	21224.7
	1.23335	2.04445		6920.78	19011.6			6137.97	18547.9
	1.4979	1.46039		5925.46	15260			5272.4	17815.7
	1.40195	1.25287		6343.45	20042			5645.81	15708.1
	1.52175	1.5171		5222.31	15888.4			6188.09	18395.2
	1.68888	1.61825		6884.19	19496.3			3748.97	10267.2
		1.31906		4694.12	13848.5			4529.19	11176.4
		1.36982		4855.84	15763.5
		1.93749
		1.81171
		1.47157
		1.41264
		1.28379

## Sheet: Fig 4
A				B			C
	GFP/mCherry ratio of sae reporter normalized to GFP- control				GFP/mCherry ratio normalized to GFP- control			Sum fluorescence/Area
	Stage 1				Stage 1, D3			Stage 1, D3
	D3	D4	D5		GFP- control	sae reporter		sae reporter				GFP- control
	2.83012	0.732364	1.19083		0.846178	2.83012		Low GFP	Low mCherry	High GFP	High mCherry	GFP	mCherry
	4.2068	1.20486	1.47227		1.27589	4.2068		3235.12	13665.5	8085.03	5612.24	6047.81	13696.8
	3.22495	1.4892	1.60236		1.38932	3.22495		3633.83	14837.3	13506.6	9369.81	9856.68	14804.7
	2.29908	0.673981	1.41764		0.821177	2.29908		4640.19	17193.5	8874.69	6148.15	7881.41	10871.4
	1.67813	1.21493	1.57044		1.29135	1.67813		4344.7	15762.1	11260.1	7778.87	6097.64	14230.1
	0.867607	0.827148	2.93904		1.07825	0.867607		6961.5	23887.5	11604.8	8005.4	8042.45	11935.1
	0.956336	0.626081	0.984337		1.68494	0.956336		6752.67	22777.1	6960.82	4761.19	5737.44	10197.2
	2.35569	0.801402	2.53052		0.80602	2.35569		4359.38	14371.9	14920.2	10156.4	8645.31	9832.81
	1.68553	1.06093	1.54729		0.952456	1.68553		3228.89	10537.8	23362.3	15819.5	6765.37	16085.2
	1.18915	0.723587	1.39903		1.30708	1.18915		2657.6	8634.92	12006.8	8046.26	4923.7	9906.69
	3.04693	0.451537	1.11698		1.0659	3.04693		4075.7	12464.1	7139.5	4770.59	7401.36	10851.6
	1.90578	0.839986	1.7263		1.11927	1.90578		7520.7	22818.2	10440.1	6969.89	5014.29	9015.19
	1.8358	0.87468	1.23072		0.51301	1.8358		6284.23	18948.8	15376	10161.6	5191.46	8888.67
	1.17021	0.831241	2.09949		1.48901	1.17021		5411.85	15611.9	12585.9	8255.7	4110.39	15354.6
	2.49336	0.919087	2.98866		1.17803	2.49336		4426.41	12575	17751.9	11614.3	7312.13	9410.82
	3.14573	2.02545	1.22664		1.44207	3.14573		5863.71	16572.8	15309	9909.03	8028.68	13060.8
	3.41086	0.89566	2.14744		1.56201	3.41086		3830.03	10686.5	9001.87	5800.53	5882.14	7816.86
	2.28679	0.782959	1.78549		1.27309	2.28679		4883.42	13394	12394.7	7907.63	8009.78	9826.96
	1.49599	1.05853	1.69473		1.02566	1.49599		5729.75	15695.6	9295.11	5883.7	7556.69	11375.1
	1.10608	1.66585	1.56696		1.34779	1.10608		4160.24	11180.5	13143.2	8311.78	4636.29	8662.57
	1.23658	0.621906	1.28178		0.822014	1.23658		4905.59	13181.1	12756.9	8029.46	7180.06	10209.1
	2.81525	0.668348	0.970817		1.40651	2.81525		4936.83	12864.4	15548.5	9779.29	4213.97	9824.13
	1.61874	0.989925	2.12101		1.42711	1.61874		9779.74	25338.1	13050.4	8134.81	8657.52	11796
	2.23074	0.978384	1.48666		1.10066	2.23074		5877.41	15220.6	13546.8	8383.49	6041.61	8112.94
	1.08727	0.765744	1.58655		0.845628	1.08727		5864.22	15170.6	13319.4	8115.48	5678.88	9887.65
	1.71399	1.0595	1.36147		1.10345	1.71399		4954.24	12792.4	17267.4	10519.3	4159.35	9426.02
	1.05589	0.744434	2.00525		1.00665	1.05589		3680.87	9497.39	8972.73	5466.12	6254.55	10862.4
	1.29414	0.707031	1.26532		0.79539	1.29414		3951.61	10194.9	14579	8866.96	5129.05	9764.29
	0.918332	2.71385	1.46982		1.62501	0.918332		4724.26	12088.2	10648.6	6447.88	5881.31	14170.2
	1.68983	0.728459	2.20939		0.674077	1.68983		5322.27	13595.3	11425.5	6867.61	7372.45	8694.39
	2.43551	3.44435	2.63142		0.986437	2.43551		5008.33	12752.5	25796.8	15329.4	4256.11	12100
	3.64191	0.809295	1.85881		0.886738	3.64191		6946.95	17315.2	16703.2	9852	5635.23	10947.7
	2.35472	1.10253	2.30001		1.16408	2.35472		7991.09	19836.6	10561.6	6223.19	5340	11540.6
	1.90271	0.872408	2.53209		0.637448	1.90271		4620.45	11356.8	12930.7	7539.92	5386.96	8868.32
	3.00379	1.53727	1.29605		1.44161	3.00379		5865.1	14399.3	13810.7	8021.68	3097.47	9312.02
	4.30463	1.15628	3.9314		1.1932	4.30463		7053.6	17204.8	19519.9	11203.1	5465.6	7265.6
	4.65168	0.711025	1.58675		1.04989	4.65168		3834.91	9353.77	10481.9	6010.2	5982.05	9607.69
	3.24906	0.689487	1.44867		0.991324	3.24906		4828.03	11712.1	23363.2	13355.2	6500.66	11865.8
	3.35246	1.79506	2.24123		1.02356	3.35246		5231.44	12515	9786.19	5579.46	5895.4	11396.7
	4.51795	1.12434	2.1309		1.24412	4.51795		3910.58	9299.04	10637.3	6043.67	5075.17	9502.07
	3.96587	0.667656	1.45526		1.57404	3.96587		4171.97	9794.8	13608.9	7674.11	5767.63	8884.17
	1.46867	0.982444	1.55801		1.28594	1.46867		5159.17	11862.4	18952.3	10648.3	6485.07	7895.52
	1.70818	2.17766	1.89208		0.835688	1.70818		5065.56	11513.9	13616.1	7641.57	5940.94	8853.54
	2.76247	1.27277	1.46668		1.43973	2.76247		5040.3	11403	11731.6	6527.22	5308.87	12174.2
	1.26181	1.33234	1.54925		1.44663	1.26181		9052.33	20475.8	10550.5	5814.67	5793.44	7711.48
	1.98933	1.46747	4.55987		1.30367	1.98933		6221	13842	16036.8	8697.09	6252.46	8282.79
	0.698709	0.815683	1.51574		1.59891	0.698709		5084.32	11230.3	16758.9	8971.71	5825.62	8563.64
	1.80209	2.11171	1.67497		1.19649	1.80209		4127.69	9098.12	11927.9	6381.98	7309.09	8760.33
	0.986045	1.3259	1.68035		0.570123	0.986045		5398.52	11831.5	10802.4	5769.05	5632.48	9021.37
	2.31707	1.61374	2.32391		2.04851	2.31707		5788.2	12671.4	11544.1	6128.49	4111.61	13820.5
	1.36591	1.0781	1.15267		1.23404	1.36591		6426.11	14034.1	19110.1	10055.8	7780.18	7278.38
	1.30894	1.74282	2.24248		0.915775	1.30894		4428.57	9616.37	11221.2	5851.1	4740.74	7362.04
	1.26462	1.4876	2.12317		1.18661	1.26462		5935.8	12876.5	10574.5	5398.18	4699.02	9833.33
	2.77802	1.68663	1.92987		1.45782	2.77802		7643.77	16482.2	11080.2	5611.88	4688.44	7571.86
	1.20212	1.08085	2.40909		1.66257	1.20212		5656.31	11967.6	14021.7	7028.92	6441.21	8467.34
	4.22534	1.02509	1.92595		0.940236	4.22534		4649.4	9754.98	11728	5779.27	6311.46	7275
	1.17847	1.20188	1.56053		1.34461	1.17847		6184.68	12968.2	10700.1	5189.03	4597.43	9370.45
	4.01474	1.34073	1.73586		1.21071	4.01474		5166.77	10786.6	17829	8615.32	7171.71	10221.4
	1.28857	1.42702	1.68935		1.69557	1.28857		4964.79	10360.6	15855.8	7568.53	4224.65	6687.02
	1.73746	0.754159	0.976866		0.855065	1.73746		4119.13	8579.42	9778.86	4628.45	7141.11	8071.11
	4.84189	1.07503	1.81276		0.956321	4.84189		6049.84	12527	24304.2	11317.8	4192.74	9396.83
	3.57975	1.65588	1.78766		1.16344	3.57975		5244.36	10840.9	13640.7	6263.7	3842.78	7700.58
	1.87184	1.17402	1.4384		1.60406	1.87184		4875.48	9884.47	13515.9	6200.53	5842.36	9623.34
	2.14262	0.64699	1.49064		0.637681	2.14262		5505.64	11141	18143.6	8312.58	5979.32	7143.55
	2.23353	1.04185	1.45098		1.03612	2.23353		5570.12	11240.2	22492.7	10246.4	3948.91	11867.4
	1.92273	1.32309	2.46806		1.25457	1.92273		4551.11	9175.56	16071.4	7289.12	4366.54	8076.26
	4.18282	2.2939	0.9408		1.26565	4.18282		4228.12	8472.66	17143.8	7732.03	4829.81	7377.64
	2.00826	1.24018	1.0649		0.937999	2.00826		5848.39	11688.7	10415.2	4690.42	8075.32	12227.3
	6.02413	1.5308	2.55359		1.32911	6.02413		5083.2	10072.4	17932.6	8038.54	4852.82	9914.59
	1.31314	1.57765	1.80095		0.955205	1.31314		5318.18	10491.6	18875.4	8460.16	5286.85	7622.84
	2.43165	1.29783	1.48662		0.791224	2.43165		7113.65	14004.3	23127.3	10296.1	3740.03	7503.44
	2.89979	1.389	1.72081		1.65541	2.89979		5428.43	10674.9	10848.7	4822.48	5602.48	13569.5
	1.14381	1.45844	1.43479		1.05694	1.14381		5870.34	11528.2	18641.7	8206.67	5998.61	6944.29
	1.64388	1.61741	1.53964		1.13976	1.64388		4604.94	9021.32	11239	4894.31	5411.85	9812.41
	3.15089	1.44838	1.64479		1.11621	3.15089		6623.83	12952.4	20793.7	9041.25	4101.28	6895.86
	1.94477	1.24399	1.50822		2.22921	1.94477		4986.67	9720	25578.4	10849.6	6393.72	10977.2
	1.21688	1.24105	1.5329		0.890229	1.21688		4931.89	9585.14	11835.9	4958.15	11293.9	9708.99
	1.98865	1.39055	1.01742		0.963708	1.98865		6455.88	12502.1	19514.2	8039.37	5546.24	11939.3
	1.36131	1.0198	2.41563		1.13867	1.36131		5937.67	11397	12064.7	4945.1	4417.63	8784.68
	1.06064	1.05839	1.61519		1.19625	1.06064		4191.65	8022.11	21710.8	8595.18	6318.52	10634.1
	1.769	1.11417	1.75811		1.11497	1.769		4706.69	9006.08	21392.9	8467.15	6674.07	10691.9
	1.52339	2.20571	1.58815		0.581237	1.52339		6157.54	11750.8	24573.7	9561.84	5637.9	9690.29
	0.686832	1.04377	0.709197		0.802272	0.686832		5822.41	11098.3	21774.4	7016.24	2634.82	8687.21
	0.920089	1.10082	2.3885		1.11276	0.920089		6345.61	12075.4	25342.5	8061.9	4421.88	10562.5
	5.94734	1.60756	1.4056		1.90145	5.94734		4873.78	9268.29	23220.6	7058.82	5433.54	9357.59
	1.60271	0.822577	2.47232		0.417995	1.60271		4947.32	9388.39	28673.5	8377.94	6743.18	6796.15
	1.37614	1.12489	1.43819		1.09598	1.37614		4756.82	8973.83	19942.2	5617.98	2643.66	12120.4
	1.44063	1.02659	1.52843		1.47267	1.44063		9095.29	17152	18751	5123.04	4773.62	8346.91
	1.71795	1.33038	1.82112		0.779403	1.71795		5719.87	10749	31268	8241.24	6158.16	8013.6
	2.27809	1.8985	2.06571		1.07403	2.27809		5016.49	9416.5			4475.86	11005.2
	6.3041	0.783359	1.17969		1.04888	6.3041		6370.89	11928.3			6082.76	10853.5
	3.28652	1.29032	2.91301		1.07131	3.28652		7775	14509.8			4074.73	7444.84
	1.35461	0.693753	2.03908		1.08887	1.35461		8270.33	15412			4649.82	8317.69
	1.38632	0.752896	2.06739		1.10605	1.38632		9478.16	17627			6016.24	10588.5
	1.06046	1.09815	1.83819		1.40052	1.06046		5716.88	10615.6			4886.24	8466.06
	1.13917	1.19345	3.85769		2.74228	1.13917		4957.95	9176.08			5539.45	7579.82
	3.03032	0.950079	1.78442		1.26606	3.03032		5628.13	10387.3			10992.4	7681.82
	1.88239	0.601334	1.33812		1.03411	1.88239		7111.47	13107			4737.26	7170.59
	1.16059	0.689032	1.34508		0.688838	1.16059		6067.08	11134.2			6409.8	11878.4
	3.82291	0.783344	1.8701		1.10108	3.82291		7258.06	13310.6			3322.51	9243.41
	1.62653	0.738711	0.988438		1.36141	1.62653		6564.09	12017.4			5235.05	9111.34
	1.84021	1.03288	2.09969		1.43041	1.84021		3930.28	7180.83			5334.03	7508.4
	1.04497	0.54813	1.91064		1.49548	1.04497		4928.57	8981.82			5571.73	7464.67
	0.927068	0.479939	2.676		0.70108	0.927068		6269.28	11378.4			6395.56	8195.56
	1.30398	1.19516	1.79833		1.7435	1.30398		6402.91	11598			3193.33	8728.89
	0.847229	0.647871	1.52836		1.18502	0.847229		4493.33	8120			5945.58	6535.15
	1.54813	0.734263	3.20968		1.71622	1.54813		5199.7	9394.9			4060.05	6565.82
	0.883412	1.01131	1.92051		1.01514	0.883412		7923.53	14185.3			6554.27	7318.71
	1.98587	0.401842	0.999728		0.877707	1.98587		6540.14	11689.9			4792.45	9047.17
	1.64777	0.997688	1.30882		1.10116	1.64777		6126.35	10905.1			4440.96	9696.39
	1.20756	0.459902	1.34056		1.34384	1.20756		6417.87	11400.8			4513.51	7855.04
	0.973451	0.536869	1.11155		0.501959	0.973451		5014.29	8884.32			6113.02	8717.44
	2.06302	0.606428	1.38934		0.572653	2.06302		6059.04	10714.6			3840.28	14661.4
	1.28442	0.501946	1.12268		0.424863	1.28442		5988.81	10565			3498.2	11706.7
	1.11903	0.557558	1.62973		0.353284	1.11903		12243.6	21595.7			2532.33	11422.3
	1.39437	1.52816	2.42347		0.615969	1.39437		4895.54	8628.66			2980.98	16170.3
	2.23303	0.559612	1.29133		0.46072	2.23303		6369.49	11169.2			3326.89	10350.5
	0.998406	0.614923	4.20876		0.495079	0.998406		7245.23	12641.5			2926.05	12171
	1.44449	0.592347	1.81465		0.746266	1.44449		4610.27	8024.5			3110.82	12041.6
	0.980037	0.755313	2.295		0.496253	0.980037		7017.04	12193.3			4140	10631.4
	1.58906	0.460387	1.5788		0.765671	1.58906		6240.72	10812.6			3160.1	12203.4
	1.70341	0.621254	1.40253		0.58136	1.70341		4675.78	8083.23			3521.74	8814.49
	2.43867	0.76726	1.27253		0.429388	2.43867		5311.43	9169.71			3149.73	10382.7
	1.1394	0.464402	2.50341		0.740813	1.1394		5417.78	9278.13			2941.04	13126
	2.26097	0.594506	1.49837		0.617482	2.26097		5334.45	9129.77			3283.74	8494.58
	1.36547	0.550503	1.47337		0.95144	1.36547		7776.97	13219.7			2960.16	9186.99
	1.6829	0.58888	1.65891		0.947057	1.6829		6918.63	11727			4035.04	8127.35
	1.53406	0.562074	2.43915		0.796905	1.53406		7263.7	12300.7			5008.41	10134.6
	1.28886	0.568609	1.54268		0.471718	1.28886		5361.06	9050.71			3561.39	8564.36
	2.2273	0.641268	1.99949		0.612205	2.2273		5270.27	8878.38			3122.9	12687
	0.971416	0.633515	1.83935		0.637556	0.971416		7067.5	11892.5			2946.32	9222.87
	2.05491	0.627695	2.27517		0.715239	2.05491		4603.18	7743.76			2728.32	8200.87
	0.780576	0.75433	2.10702		0.64035	0.780576		6162.96	10365.6			3423.7	9173.33
	1.08631	0.577382	2.99133		0.585112	1.08631		5197.46	8708.04			2928.83	8765.12
	1.49966	0.637192	2.19928		0.858006	1.49966		5546.26	9249.11			3200.36	10482
	1.78791	0.602882	1.64865		0.412709	1.78791		6483.3	10805.1			3615.57	8075.47
	1.86413	0.574322	2.16133		0.914726	1.86413		5966.89	9932.12			2453.01	11390.4
	1.952	0.771676	1.49107		0.998694	1.952		6444.44	10668.9			2907.75	6091.84
	1.55039	1.13889	1.87662		0.86311	1.55039		4681.29	7729.79			2371.26	4550.19
	1.65601	0.693828	1.6629		1.07478	1.65601		5473	9031			2848.04	6323.56
	0.958852	0.848138	2.55348		1.04588	0.958852		10432	17166.4			3376.02	6019.62
	1.2829	0.57798	2.05666		0.838994	1.2829		4894.16	8037.71			2541.38	4656.61
	1.48702	1.00039	1.43769		0.879186	1.48702		6246.56	10229.6			2644.21	6039.76
	2.08175	0.547415	1.75044		0.978161	2.08175		5093.37	8336.61			2450.62	5341.67
	1.16137	0.644511	1.99648		0.797844	1.16137		8182.66	13306.4			2578.82	5052.34
	0.925502	0.503492	2.09981		1.0786	0.925502		5402.57	8774.8			2239.87	5380.06
	4.27563	0.503166	2.40297		0.763973	4.27563		5409.65	8775.86			2717.26	4827.84
	1.27817	0.743553	2.27216		0.940015	1.27817		6601.98	10705.9			2116.87	5310.04
	1.26185	1.05232	1.86546		1.21365	1.26185		7404.12	11997.9			3049.17	6216.25
	0.785688	0.598312	2.4411		1.01975	0.785688		5999.11	9667.86			3735.15	5897.91
	2.10499	0.545354	2.62724		1.25697	2.10499		6052.8	9691.2			3192.46	5999.5
	1.09285	0.698377	1.72942		1.23658	1.09285		6147.23	9832.08			3321.83	5064.47
	1.0837	0.704139	2.00787		0.916588	1.0837		5806.86	9287			3150.28	4882.12
	1.31245	0.626389	1.93429		0.99185	1.31245		5356.34	8561.57			2735.39	5719.1
	1.03544	0.696349	2.09279		1.31657	1.03544		6512.07	10406.6			2669.41	5157.65
	0.742803	0.573179	2.4006		0.676905	0.742803		6313.75	10080			3039.41	4424.12
	2.21932	0.638102	1.57201		0.829282	2.21932		6457.61	10296.7			2193.86	6211.04
	1.39671	0.609925	1.97037		0.718904	1.39671		7770	12386.7			2599.38	6006.88
	1.51438	0.45068	3.08377		0.985015	1.51438		6224.26	9887.17			2192.99	5845.86
	1.13758	0.513446	2.24769		0.745862	1.13758		6587.2	10453.8			2852	5548.67
	1.52615	0.557215	2.00881		1.08905	1.52615		6206.68	9827.76			1940.27	4985.23
	1.5775	0.554657	2.1799		0.976362	1.5775		6627.55	10460.9			2864.63	5040.82
	2.58621	0.78363	3.24983		0.761965	2.58621		5343.57	8415.2			2419.86	4749.65
	1.67898	0.94652	2.31847		0.805339	1.67898		6269.39	9846.26			2017.78	5074.81
	1.98333	1.33234	1.92873		0.772	1.98333		7592.19	11859.8			2658.33	6325.76
	1.19825	0.715405	1.91622		0.946784	1.19825		10200	15899.5			2290.4	5685.6
	2.34225		4.50008		1.25596	2.34225		5192.77	8074.7			2024.39	4097.56
	1.5735		1.46799		1.27425	1.5735		5442.68	8434.76			2601.64	3969.67
	3.09666		1.86224		0.951921	3.09666		6587.61	10140.8			3129.66	4706.78
	1.19894		2.57054		0.894293	1.19894		11078.2	17047.2			2335.9	4702.56
	1.03835		1.92799		0.991299	1.03835		7226.07	11102.3			2873.45	6157.52
	0.913383		2.4521		1.06526	0.913383		6734.97	10342.5			2327.27	4499.09
	2.0723		2.07664		0.87968	2.0723		7560	11595.2			2600	4677.36
	0.983164		2.00755		0.97101	0.983164		7533.33	11552.1			2790.57	6079.24
	2.29271		2.09582		1.43447	2.29271		5634.89	8619.67			2647.57	5225.24
	1.70371		2.27319		0.920171	1.70371		5560.95	8445.71			3770.96	5037.83
	3.14523		1.85972		0.919471	3.14523		7477.46	11356.1			2597.52	5409.7
	7.01423		3.73836		1.00733	7.01423		7137.86	10816.5			3413.54	7114.58
	6.80261		2.35439		1.5269	6.80261		7691	11557.2			2608.7	4962.88
	3.53366		2.74617		1.14587	3.53366		7575.72	11358.4			3035.91	3810.32
	2.77401		1.92505		1.00519	2.77401		8965.52	13425			2663.91	4455.19
	1.91624		2.08988		1.01452	1.91624		8192.86	12238.4			2421.93	4617.4
	2.0622		2.85772		0.861763	2.0622		5561.74	8298.26			2233.77	4219.48
	1.43462		1.57796		1.12093	1.43462		7155.23	10641.4			2205.2	4903.9
	2.87052		2.88723		1.0332	2.87052		7082.1	10530.2			2742.78	4689.13
	2.73427		1.70299		0.990678	2.73427		7440.79	11018.4			2769.01	5135.97
	2.67991		3.04674		0.929849	2.67991		10001.5	14698.6			2251.46	4355.26
	2.92154		2.30678		0.72481	2.92154		5545.6	8143.32			2494.15	5140.35
	1.39142		2.40989		1.11213	1.39142		5842.75	8567.57			1697.78	4488.89
	2.97404		3.02681		1.14098	2.97404		6640.51	9722.16			2223.72	3831.83
	3.18824		1.86234		1.17089	3.18824		10695.8	15617.5			2585.11	4341.94
	3.36127		1.80455		0.851297	3.36127		5943.6	8674			2570.11	4206.47
	2.59707		2.57784		1.19485	2.59707		7621.12	11058.4			2071.88	4664.06
	3.88896		2.56636		1.24493	3.88896		6745.66	9667.63			2621.72	4204.9
	1.44711		2.35572		1.29064	1.44711		7225.71	10256.5			2939.5	4524.91
	3.1649		2.64576		0.931884	3.1649		8243.15	11689.2			2915.16	4328.52
	3.04466		2.01871		0.810969	3.04466		5674.52	8027.84			2013.49	4140.65
	2.09511		2.13042		0.954079	2.09511		5996.5	8451.58			2010.31	4750.52
	4.17732		1.93591		0.998116	4.17732		7937.84	11175.7			1987.15	3991.43
	2.69702		1.69096		1.30135	2.69702		6503.7	9155.56			2034.26	3905.78
	3.47722		2.36775		0.314759	3.47722		6786.7	9524.85			2773.24	4083.9
	3.02752		1.58349		0.381561	3.02752		7819.33	10970.6			4617.3	28112
	3.60986		2.21749		0.264955	3.60986		9753.64	13665.1			5127.27	25751.6
	3.58837		1.7262		0.330743	3.58837		5783.58	8054.1			4243.64	30693.6
	3.75402		1.84772		0.3642	3.75402		10169.5	14123.6			4809.29	27865.8
	2.12624				0.356456	2.12624		7769.64	10770.5			5708.04	30035.1
	2.76625				0.30891	2.76625		5407.41	7474.95			4405.17	23683.1
	3.4444				0.264889	3.4444		5537.58	7626.85			4706.36	29196.8
	3.37298				0.353438	3.37298		8279.81	11379.5			4137.63	29934.4
	2.20073				0.322091	2.20073		6336.25	8700.52			5251.55	28474.5
	3.25236				0.319052	3.25236		7060.06	9690.69			4050.41	24099.2
	3.67522				0.274383	3.67522		7209.08	9891.33			4265.47	25620.5
	4.17339				0.247358	4.17339		5928.82	8117.85			4109.85	28704.5
	1.87678				0.518491	1.87678		8858.93	12009.9			3788.24	29349
	4.40067				0.424367	4.40067		8276.67	11178.9			6141.43	22699.2
	4.04887				0.284345	4.04887		7551.89	10194.3			4861.68	21954.7
	3.14578					3.14578		7184.8	9681.87			3557.74	23977.9
	2.86799					2.86799		7695.41	10354.1
	2.08975					2.08975		5651.12	7600.41
	3.58172					3.58172		8064.13	10772.2
	2.67749					2.67749		5492.16	7305.88
	4.67546					4.67546		8079.59	10719
	3.78374					3.78374		4011.41	5318.12
	4.31113					4.31113		4866.05	6444.03
	2.33265					2.33265		9669.29	12731.9
	4.57471					4.57471		7445.62	9781.96
	2.5653					2.5653		8874.79	11620.6
	2.76075					2.76075		6830.51	8912.71
	3.34219					3.34219		7823.88	10115.7
	3.9517					3.9517		6514.4	8415.2
	1.94745					1.94745		6405.17	8258.62
	2.36054					2.36054		7554.46	9735.71
	2.72507					2.72507		10921.8	14068.8
	2.12845					2.12845		8511.95	10942.2
	2.12002					2.12002		6231.77	7982.94
	2.21074					2.21074		6964.29	8911.76
	1.44551					1.44551		7707.8	9849.65
	2.36409					2.36409		6235.55	7950.75
	2.58744					2.58744		7202.83	9183.96
	2.16861					2.16861		6402.01	8109.3
	2.80173					2.80173		6758.52	8552.59
	1.98789					1.98789		6644.54	8381.16
	2.158					2.158		9344.78	11775.9
	2.13943					2.13943		6985.15	8787.13
	2.13922					2.13922		6324.32	7941.44
	4.25539					4.25539		7005.98	8762.95
	1.36784					1.36784		8684.21	10848.5
	0.888737					0.888737		8337.44	10399.1
	1.08648					1.08648		9182.73	11367
	1.16458					1.16458		9084.38	11228.9
	1.37986					1.37986		6857.14	8410.43
	0.913942					0.913942		6862.39	8357.8
	1.41359					1.41359		7391.96	8979.9
	1.19816					1.19816		7980.13	9639.74
	1.89617					1.89617		7330.97	8841.05
	1.45541					1.45541		7098.5	8524.62
	1.24491					1.24491		9587.95	11474.8
	1.03045					1.03045		5822.02	6961.47
	1.64139					1.64139		8137.65	9633.95
	1.45867					1.45867		6544.58	7710.84
	2.32818					2.32818		6189.33	7282.08
	1.05798					1.05798		8929.97	10426.1
	1.35142					1.35142		6781.38	7905.5
	0.833467					0.833467		9115.77	10601.8
	0.91794					0.91794		7229.78	8389.83
	1.24971					1.24971		7723.02	8937.3
	1.11973					1.11973		11861.2	13612.5
	0.947036					0.947036		6802.41	7768.68
	1.09834					1.09834		10405.8	11883.2
	2.4804					2.4804		7156.46	8168.37
	1.02354					1.02354		7757.8	8834.1
	1.84772					1.84772		9068.67	10310.7
	1.10285					1.10285		7669.01	8697.18
	1.02836					1.02836		12220.6	13751.6
	0.975848					0.975848		8348.67	9392.48
	1.76981					1.76981		6968.68	7838.55
	0.801078					0.801078		8855.98	9949.76
	1.90866					1.90866		8825.22	9900.87
	1.0042					1.0042		10417	11647.1
	0.748955					0.748955		7486.27	8350.98
	0.453678					0.453678		6899.03	7609.49
	0.875387					0.875387		6609.18	7159.81
	1.03204					1.03204		9427.59	10208.4
	1.03977					1.03977		8350.36	8950.36
	4.92505					4.92505		7416.15	7886.5
	1.01976					1.01976		10270.2	10720.9
	0.843116					0.843116		7392.77	7698.8
	1.18131					1.18131		9901.28	10269.2
	0.713217					0.713217		10189.4	10475
	0.847071					0.847071		9376.68	9618.16
	0.789981					0.789981		11068.3	11331.7
	0.568145					0.568145		7860.32	8026.19
	0.752627					0.752627		7161.66	7290.99
	1.13887					1.13887		12242.5	12406.2
	0.742178					0.742178		9121.43	9218.64
	0.742725					0.742725		13597	13694.7
	1.36116					1.36116		12444.1	12513.3
	1.41964					1.41964		11565	11611.8
	2.61811					2.61811		7725.84	7742.65
	1.07044					1.07044		8337.42	8352.38
	1.18177					1.18177		8448.42	8449.05
	0.861278					0.861278		9134.42	9104.27
	1.27981					1.27981		9070.08	9017.05
	1.25279					1.25279		8614.03	8488.3
	0.974528					0.974528		4731.13	4655.66
	1.86827					1.86827		12548.9	12319.9
	6.5588					6.5588		9500.86	9304.29
	1.01583					1.01583		10324.6	10059.8
	1.41886					1.41886		7885.76	7677.01
	1.48771					1.48771		9845.15	9520.17
	1.50299					1.50299		8823.1	8525.27
	1.2753					1.2753		13878.9	13393.3
	1.16688					1.16688		7231.21	6971.1
	0.874415					0.874415		8357.04	8053.33
	1.60126					1.60126		7613.86	7334.65
	1.10854					1.10854		8861.32	8495.28
	1.51292					1.51292		9221.09	8799.24
	1.1992					1.1992		9653.35	9017.12
	0.945249					0.945249		10237.5	9547.37
	1.05157					1.05157		10075.3	9362.91
	1.07879					1.07879		11537.4	10717.4
	0.869436					0.869436		9150.33	8461.87
	1.91295					1.91295		8991.62	8314.91
	0.67457					0.67457		10159	9352
	1.20642					1.20642		4843.24	4441.44
	1.22022					1.22022		8417.18	7699.12
	2.0516					2.0516		12743.7	11601.9
	1.33717					1.33717		5611.42	5072.42
	1.13164					1.13164		5529.27	4983.54
	1.39616					1.39616		6751.03	6078.4
	1.53646					1.53646		10316.4	9258.48
	0.735428					0.735428		5120	4586.67
	0.88254					0.88254		4944.33	4428.87
	4.40743					4.40743		11494.4	10280.8
	1.21413					1.21413		5815.42	5164.3
	1.00538					1.00538		12615.1	11179.3
	1.39563					1.39563		9534.02	8435.05
	1.92765					1.92765		5465.85	4830.12
	1.13514					1.13514		12779.6	11197.6
	7.27094					7.27094		10367.9	9063.75
	1.59578					1.59578		5690.85	4955.56
	4.24909					4.24909		10493.6	9111.42
	0.950533					0.950533		7139.63	6189
	0.5872					0.5872		12869.6	11112.9
	4.84065					4.84065		11078.4	9563.96
	1.17084					1.17084		10445.2	8987.1
	1.3069					1.3069		15527.5	13339.4
	1.00133					1.00133		15203.2	13047.4
	0.635555					0.635555		9439.75	8099.38
	0.785676					0.785676		9790.77	8316.92
	1.24537					1.24537		11723.8	9937.04
	0.558489					0.558489		11153.4	9382.47
	0.678043					0.678043		11323.1	9489.02
	0.877499					0.877499		17091.8	14309.9
	0.631626					0.631626		10181.4	8510.2
	0.740008					0.740008		9972.58	8312.58
	1.22942					1.22942		13944.5	11539.6
	0.949666					0.949666		10065.6	8325
	0.768861					0.768861		17071.5	14052
	0.699585					0.699585		8366.91	6873.81
	1.12738					1.12738		9232.85	7554.15
	0.528235					0.528235		10137	8291.22
	2.31577					2.31577		12706.8	10341.4
	1.70302					1.70302		11549.6	9395.73
	1.01621					1.01621		6274.03	5093.51
	0.739665					0.739665		5914.07	4794.07
	1.04425					1.04425		12054.3	9500
	0.664314					0.664314		11471.1	9026.06
	0.58129					0.58129		17010.3	13367.2
	1.4243					1.4243		13662.3	10555.6
	0.740779					0.740779		18102.2	13913.3
	0.626645					0.626645		6446.69	4815.94
	1.18263					1.18263		12500.7	9273.89
	0.989589					0.989589		10486.4	7770.41
	0.469346					0.469346		6744.68	4995.44
	1.15757					1.15757		8984.06	6629.35
	3.33904					3.33904		13030.2	9537.74
	1.46356					1.46356		9949.89	7281.05
	1.96684					1.96684		9263.73	6630.39
	2.13536					2.13536		8829.94	6314.23
	1.35009					1.35009		9655.32	6860.64
	1.07216					1.07216		7173.46	5044.68
	1.14987					1.14987		9409.88	6595.14
	2.92909					2.92909
	1.52075					1.52075
	2.16251					2.16251
	1.22679					1.22679
	1.65141					1.65141
	1.21028					1.21028
	4.35311					4.35311
	1.32072					1.32072
	1.24794					1.24794
	1.1513					1.1513
	1.0766					1.0766
	1.0816					1.0816
	1.89109					1.89109
	1.04676					1.04676
	1.95687					1.95687
	1.24947					1.24947
	0.905752					0.905752
	0.517195					0.517195
	0.750226					0.750226
	1.70571					1.70571
	1.20186					1.20186
	1.02689					1.02689
	0.779669					0.779669
	1.11004					1.11004
	1.42212					1.42212
	1.00774					1.00774
	1.20035					1.20035
	1.58645					1.58645
	1.66983					1.66983
	2.96073					2.96073
	1.48221					1.48221
	2.25598					2.25598
	1.48352					1.48352
	1.19691					1.19691
	4.11531					4.11531
	1.00705					1.00705
	1.00986					1.00986
	1.38244					1.38244
	3.39843					3.39843
	1.99895					1.99895
	0.805907					0.805907
	0.772005					0.772005
	0.713081					0.713081
	1.91222					1.91222
	3.4147					3.4147
	1.13062					1.13062
	2.28893					2.28893
	1.9818					1.9818
	0.978218					0.978218
	1.10101					1.10101
	1.39962					1.39962
	1.3597					1.3597
	1.1799					1.1799
	1.62881					1.62881
	2.19212					2.19212
	2.85967					2.85967
	2.21984					2.21984
	2.2071					2.2071
	1.96849					1.96849
	2.58318					2.58318
	0.816258					0.816258
	3.29938					3.29938
	3.07438					3.07438
	1.00152					1.00152
	2.18714					2.18714
	0.967132					0.967132
	1.30506					1.30506
	1.2473					1.2473
	2.07235					2.07235
	1.4863					1.4863
	1.14917					1.14917
	4.27511					4.27511
	1.53215					1.53215
	1.49075					1.49075
	1.42488					1.42488
	2.16606					2.16606
	1.02092					1.02092
	1.4976					1.4976
	1.5193					1.5193
	1.50296					1.50296
	2.34301					2.34301
	2.61883					2.61883
	1.04889					1.04889
	0.589811					0.589811
	1.56245					1.56245
	1.23241					1.23241
	1.67802					1.67802

## Sheet: Fig 5
A
	GFP/mCherry ratio of sae reporter normalized to GFP- control
	Stage 2			Stage 3			Stage 4
	D3	D4	D5	D3	D4	D5	D3	D4	D5
	1.94637	2.66926	3.35167	2.95418	3.72483	3.85208	1.81978	7.3716	9.14713
	1.89273	2.43434	3.26652	1.17362	3.62781	3.16299	1.6402	14.4134	9.11525
	4.99112	3.60319	5.13018	0.73332	4.08936	3.41261	0.81967	10.9168	5.31811
	1.40424	1.8684	5.18473	0.609408	7.1088	3.66369	0.333367	16.3345
	2.11482	1.91266	5.28592	1.2183	3.57475	2.6563		6.59148
	2.5924	2.80566	4.29387	1.21737	4.36276	7.33154		5.80311
	1.32591	2.20445	4.13654	0.411499	1.88015	3.33647
	0.897107	2.19393	2.18064			3.36872
	3.03179	3.24187	3.51394			3.86418
	1.29696	2.84976	3.0164			2.93661
	0.961849	2.98823	2.34682
	3.29465		4.52259
	2.20265		4.7705
	1.99584		3.23475
	2.05149
	1.47323
	0.775867
	2.12324
	1.98971
	1.79993

## Sheet: Fig 6
A				C
		GFP/mCherry, sae reporter			GFP/mCherry, sae reporter
		Stage 3			Stage 4
		Center	Periphery		Away from host cells	In contact with host cells
	Centerhigh Peripherylow	2.96974	2.09011		2.37935	1.90871
		3.53322	2.03164		2.46917	2.01663
		4.28896	3.12524		3.23231	3.23064
		2.02584	1.3956		3.63371	3.20123
		2.05345	1.63265		4.46605	3.65394
		2.23408	1.99541		2.46231	2.83414
		2.38545	2.23467		2.8718	2.25128
		5.41473	2.12279		1.28088	1.4303
		2.88981	2.46973		2.05497	2.35344
		1.78131	1.6317		2.01558	1.93369
		1.99989	1.69534		1.35458	1.41886
		1.87197	1.65007		3.28983	3.33544
		1.91964	1.74078		4.05022	3.58332
		2.97613	2.51181		2.47235	2.17918
		1.58426	1.43376		1.79825	1.8305
	Centerlow Peripheryhigh	2.51311	2.83619		1.25095	1.51763
		2.81618	3.50601		1.68043	1.51708
		3.09838	4.00488		1.3886	1.78874
		3.71951	4.23639		1.12887	1.5797
		1.05161	1.18909		3.34822	3.41442
	Similar center and periphery	3.1502	3.12084		1.52651	1.49956
		2.09299	2.15017		2.06938	2.42032
					1.12754	2.15992
					1.55208	1.2424

## Sheet: Fig 7
A							B							C
	CFU/kidney							Fields of view per kidney section							Number of SACs per kidney section
	D1			D4				Stage 1			Stage 2				Stage 3			Stage 4
	WT	agr::tet	saeQRS::spec	WT	agr::tet	saeQRS::spec		WT	agr::tet	saeQRS::spec	WT	agr::tet	saeQRS::spec		WT	agr::tet	saeQRS::spec	WT	agr::tet	saeQRS::spec
	1900	1870000	50000	1030	2400	6400000		16	7	11	6	2	3		1	0	0	2	0	0
	633000	200000	400000	20700000	6000000	1330		9	7	14	4	0	2		1	0	0	0	0	0
	3930	433000	500	8330000	4330000	333		0	20	0	0	9	0		0	2	0	0	1	0
	667	233000	467	4000000	7000000	766.667		0	17	8	0	8	0		0	3	0	0	4	0
	333000	3400000	667	6330000	13300000	11000000		5	9	6	1	6	0		2	0	0	0	0	0
	1100	3000000	286667	4270000	5330000	1530		8	10	6	3	8	0		0	2	0	0	1	0
	6330000	3500000	4600000	6330000	7330000	3670000		15	16	9	5	7	2		0	4	0	0	3	1
	3500000			11300000	3666667	1930		18	9	8	2	5	3		0	4	0	0	3	0
				4670000	9666667			2	14	0	1	10	0		0	0	0	1	0	0
								3	13	0	0	9	0		0	0	0	1	2	0
								29	28	32	8	17	9		0	0	0	0	0	0
								24	29	33	12	17	11		0	0	0	1	0	0
								24	33	0	12	18	0		0	1	0	0	0	0
								13	26	0	6	15	0		0	0	0	0	4	0
								25	11	15	19	7	4		0	1	0	0	0	0
								39	31	23	18	16	17		0	0	0	0	0	0
								22	40		15	23			0	0		0	4
								31	30		17	19			0	0		0	0

## Sheet: Supp Fig 2 
A											F							H
	Time (h)	GFP- control			PagrB::gfp			PsaeP::gfp				% GFP+ S. aureus cells, agr reporter			GFP MFI, agr reporter				agr reporter (fold change: 8h vs 2h)		sae reporter (fold change: 24h vs 8h)
	0	0.037	0.034	0.033	0.039	0.036	0.035	0.038	0.039	0.036		4h	8h	24h	4h	8h	24h		agrB	gfp	saeP	gfp
	1	0.12	0.121	0.122	0.141	0.126	0.121	0.129	0.125	0.122		99.6	99.7	98.2	1709	1802	1268		2.37244	2.31258	0.033648	0.043634
	2	0.356	0.37	0.371	0.401	0.379	0.378	0.383	0.382	0.376		99.3	99.5	95.1	1525	1608	1099		1.7985	1.87015	0.239484	0.262167
	3	0.716	0.728	0.731	0.792	0.772	0.764	0.771	0.771	0.773		99.6	99.7	98.2	1787	1834	1273		0.493071	1.77264	0.53007	0.905778
	4	1.019	1.02	1.031	1.014	1.036	1.003	1.047	1.035	1.045									1.82113	1.35675	1.0362	1.82099
	5	1.183	1.178	1.163	1.2	1.224	1.17	1.205	1.17	1.186
	6	1.301	1.308	1.282	1.307	1.33	1.274	1.327	1.281	1.299
	7	1.393	1.396	1.344	1.389	1.374	1.359	1.421	1.366	1.382
	8	1.424	1.426	1.408	1.437	1.471	1.414	1.461	1.408	1.43
B											G
	Time (h)	GFP- control			PagrB::gfp			PsaeP::gfp				% GFP+ S. aureus cells, sae reporter			GFP MFI, sae reporter
	0	1.00711	1.01431	0.978587	0.997151	1.02733	0.995627	0.975296	0.95725	0.93955		4h	8h	24h	4h	8h	24h
	1	0.988736	1.01013	1.00114	1.00178	1.01061	1.09471	1.01325	1.03556	0.871482		30.4	34.9	79.6	438	424	813
	2	0.977483	1.01906	1.00345	1.03207	1.06298	1.06984	1.0195	1.01531	0.869293		57.7	48.7	85.9	662	527	895
	3	0.990632	0.990339	1.01903	1.18381	1.15348	1.26308	1.08907	1.15455	0.948757		36.3	31.5	74.4	481	395	756
	4	0.975621	0.996106	1.02827	1.31636	1.30611	1.34741	1.17986	1.18083	0.961492
	5	0.902247	1.07462	1.02314	1.42686	1.40521	1.51229	1.27361	1.31608	1.05906
	6	0.997021	0.965951	1.03703	1.40449	1.41222	1.52041	1.1538	1.18761	1.07729
	7	0.938717	0.995093	1.06619	1.463	1.51928	1.65057	1.0468	1.30998	1.12539
	8	0.883808	0.946253	1.16994	1.421	1.4579	1.96987	0.987842	1.48165	1.25407
C	Time (min)	% of initial GFP signal
	0	100	100	100
	15	100.032	99.0341	99.5277
	30	103.554	103.603	102.969
	45	108.037	107.518	106.548
	60	111.34	109.457	108.843
	75	113.774	112.386	111.829
	90	115.115	114.895	113.764
	105	117.143	117.417	115.016
	120	118.822	117.435	115.511
	135	120.321	116.851	114.999
	150	119.187	117.228	114.633
	165	118.333	115.818	114.044
	180	118.076	115.24	112.908
	195	116.353	113.961	111.491
	210	114.773	111.973	108.772
	225	112.655	110.173	107.788

## Sheet: Supp Fig 3
A
		CFU/kidney
		GFP- control				agr reporter				sae reporter
	D3	313000000	3500000	26300000		19000000	130000000	96700000		28300000	57000000	153000000
	D4	9330000	9330000	35300000	22300000	230000000	17000000	72000000	67000000	40300000	1330000	16300000
	D5	2130000000	233000000	367000000	7330000	157000000	96700000	21700000	72700000	5870000	36300000	2100000	31000000	733000	33.3
B													C
	GFP/mCherry, GFP- control, Before normalization													GFP/mCherry, GFP- control, After normalization
	Stage 1			Stage 2			Stage 3			Stage 4				Stage 1			Stage 2			Stage 3			Stage 4
	D3	D4	D5	D3	D4	D5	D3	D4	D5	D3	D4	D5		D3	D4	D5	D3	D4	D5	D3	D4	D5	D3	D4	D5
	0.44155	0.450648	0.172535	0.500214	0.414812	0.207294	0.656959	0.417777	0.220958	0.446508	0.454652	0.190142		0.846178	1.05957	0.534058	1.29131	1	0.899095	0.666375	0.957733	0.920852	0.695136	1	0.672859
	0.665781	0.513609	0.16629	0.404234		0.13586	0.575963	0.454652	0.107143	0.579086		0.135899		1.27589	1.20761	0.514725	1.04354		0.589265	0.584218	1.04227	0.446525	0.901536		0.480907
	0.72497	0.383366	0.21824	0.851054		0.193721	1.54621		0.0988966	0.889023		0.167343		1.38932	0.901379	0.675532	2.19701		0.840224	1.56837		0.412156	1.38406		0.592177
	0.428504	0.528987	0.166272	0.244333		0.161199	1.79387		0.136625	0.785413		0.222105		0.821177	1.24376	0.51467	0.630749		0.699169	1.81958		0.569391	1.22275		0.785965
	0.673847	0.301212	0.134205	0.25857		0.17872	0.557455		0.0832494	0.511631		0.104778		1.29135	0.708214	0.415413	0.667502		0.775162	0.565445		0.346946	0.796521		0.370781
	0.562646	0.602972	0.147166	0.228486		0.506556	0.784764		0.147914			0.172652		1.07825	1.41772	0.455532	0.589841		2.19708	0.796012		0.616436			0.610966
	0.879231	0.396284	0.13162	0.224694					0.190659			0.374792		1.68494	0.93175	0.407412	0.580051					0.794578			1.32628
	0.420595	0.990381	0.197095						0.189913			0.303591		0.80602	2.3286	0.610079						0.79147			1.07432
	0.497007	0.330065	0.18259						0.267961			0.385869		0.952456	0.776055	0.565183						1.11674			1.36548
	0.682055	0.479319	0.180289						0.191423			0.613787		1.30708	1.12699	0.558058						0.797764			2.17201
	0.556204	0.34064	0.180375						0.157468			0.43752		1.0659	0.80092	0.558324						0.656256			1.54825
	0.584054	0.699054	0.134621						0.387257					1.11927	1.64363	0.4167						1.61391
	0.267697	0.566655	0.205952						0.286501					0.51301	1.33233	0.637494						1.19401
	0.776991	0.647638	0.162587						0.330925					1.48901	1.52274	0.503266						1.37915
	0.614716	0.376	0.18521						0.295941					1.17803	0.884058	0.573292						1.23335
	0.752494	0.562009	0.210049						0.359419					1.44207	1.32141	0.650178						1.4979
	0.815083	0.253795	0.1469						0.336397					1.56201	0.596728	0.454709						1.40195
	0.664321	0.238567	0.154358						0.365142					1.27309	0.560923	0.477794						1.52175
	0.535209	0.235841	0.140942						0.405246					1.02566	0.554514	0.436267						1.68888
	0.7033	0.388107	0.155886											1.34779	0.912526	0.482523
	0.428941	0.489675	0.182449											0.822014	1.15133	0.564744
	0.733938	0.344921	0.139565											1.40651	0.810985	0.432002
	0.744688	0.496648	0.132664											1.42711	1.16773	0.410642
	0.574341	0.29403	0.160539											1.10066	0.69133	0.496926
	0.441263	0.331205	0.115464											0.845628	0.778736	0.357403
	0.575798	0.355932	0.159523											1.10345	0.836875	0.493779
	0.525286	0.30944	0.153071											1.00665	0.727562	0.473809
	0.415048	0.206323	0.208604											0.79539	0.485111	0.645705
	0.847955	0.255413	0.21339											1.62501	0.600532	0.660518
	0.351745	0.262056	0.202961											0.674077	0.616152	0.628237
	0.51474	0.44618	0.179015											0.986437	1.04907	0.554114
	0.462715	0.271355	0.186482											0.886738	0.638015	0.577228
	0.607438	0.36691	0.156413											1.16408	0.862686	0.484153
	0.332631	0.226131	0.133901											0.637448	0.531683	0.414471
	0.752257	0.416791	0.161134											1.44161	0.979967	0.498768
	0.622631	0.445916	0.209002											1.1932	1.04845	0.646935
	0.547849	0.257186	0.237051											1.04989	0.6047	0.733757
	0.517289	0.301912	0.22665											0.991324	0.709861	0.701563
	0.534112	0.378707	0.200741											1.02356	0.890423	0.621366
	0.649202	0.503326	0.255213											1.24412	1.18343	0.789974
	0.821361	0.385131	0.228285											1.57404	0.905527	0.706622
	0.671025	0.542092	0.208387											1.28594	1.27458	0.645032
	0.436076	0.388718	0.178588											0.835688	0.913962	0.552792
	0.751275	0.330421	0.142143											1.43973	0.776894	0.439983
	0.754874	0.442259	0.192983											1.44663	1.03985	0.597352
	0.680274	0.443627	0.180756											1.30367	1.04306	0.559504
	0.83434	0.437443	0.201183											1.59891	1.02852	0.622735
	0.624349	0.64159	0.215289											1.19649	1.50852	0.666396
	0.2975	0.377673	0.183615											0.570123	0.887991	0.568354
	1.06894	0.391128	0.238983											2.04851	0.919629	0.739738
	0.643944	0.383242	0.205602											1.23404	0.901086	0.636411
	0.477866	0.602096	0.172794											0.915775	1.41566	0.53486
	0.619193	0.38039	0.146175											1.18661	0.894381	0.452463
	0.760712	0.35182	0.2848											1.45782	0.827206	0.881557
	0.867554	0.366909	0.152603											1.66257	0.862683	0.472361
	0.490631	0.37476	0.146548											0.940236	0.881142	0.453617
	0.701638	0.691409	0.201944											1.34461	1.62565	0.625089
	0.631768	0.73731	0.214402											1.21071	1.73358	0.663652
	0.884774	0.556648	0.16967											1.69557	1.3088	0.525188
	0.446187	0.33407	0.188005											0.855065	0.785471	0.581944
	0.499024	0.651393	0.214303											0.956321	1.53157	0.663344
	0.607103	0.547162	0.194834											1.16344	1.2865	0.603081
	0.837023	0.336108	0.205057											1.60406	0.790264	0.634724
	0.332752	0.559045	0.196347											0.637681	1.31444	0.607764
	0.540664	0.524521	0.219737											1.03612	1.23326	0.680164
	0.654656	0.840809	0.153413											1.25457	1.97693	0.474867
	0.660435	0.349915	0.166915											1.26565	0.822728	0.516661
	0.489463	0.497354	0.196456											0.937999	1.16939	0.608102
	0.693554	0.350863	0.169994											1.32911	0.824955	0.526193
	0.498442	0.33544	0.271086											0.955205	0.788692	0.839109
	0.412874	0.739098	0.141414											0.791224	1.73778	0.437726
	0.863819	0.542492	0.169575											1.65541	1.27552	0.524895
	0.551531	0.386758	0.16388											1.05694	0.909353	0.507266
	0.594746	0.269956	0.268901											1.13976	0.634725	0.832344
	0.582456	0.473379	0.152963											1.11621	1.11302	0.473474
	1.16324	0.391375	0.253752											2.22921	0.920209	0.785453
	0.464536	0.667371	0.269028											0.890229	1.56913	0.832739
	0.502879	0.449456	0.253527											0.963708	1.05677	0.784756
	0.594177	0.248661	0.220177											1.13867	0.584656	0.681527
	0.624221	0.357069	0.211075											1.19625	0.839547	0.653351
	0.581809	0.414848	0.171758											1.11497	0.975399	0.531651
	0.303299	0.53835	0.220394											0.581237	1.26578	0.682198
	0.418639	0.340965	0.137335											0.802272	0.801684	0.4251
	0.580656	0.521535	0.306692											1.11276	1.22624	0.949322
	0.992206	0.392358	0.245753											1.90145	0.922519	0.760694
	0.218117	0.722572	0.183441											0.417995	1.69893	0.567814
	0.571902	0.304356	0.161105											1.09598	0.715608	0.498678
	0.768463	0.590176	0.115891											1.47267	1.38763	0.358725
	0.406705	0.719658	0.218926											0.779403	1.69207	0.677655
	0.560445	0.262206	0.205518											1.07403	0.616503	0.636153
	0.547323	0.398665	0.18499											1.04888	0.937349	0.57261
	0.559028	0.647576	0.202337											1.07131	1.52259	0.626304
	0.56819	0.478333	0.199076											1.08887	1.12467	0.616212
	0.577156	0.51422	0.209828											1.10605	1.20905	0.649491
	0.730816	0.289935	0.25359											1.40052	0.6817	0.784953
	1.43097	0.679866	0.225629											2.74228	1.59851	0.698402
	0.660651	0.713415	0.183661											1.26606	1.67739	0.568496
	0.539617	1.15875	0.189636											1.03411	2.72449	0.58699
	0.359447	0.220933	0.13341											0.688838	0.519461	0.412951
	0.574564	0.190174	0.128428											1.10108	0.447141	0.397529
	0.710408	0.23358	0.157902											1.36141	0.549197	0.488764
	0.746414	0.241817	0.136708											1.43041	0.568565	0.42316
	0.780369	0.245294	0.186671											1.49548	0.576741	0.577813
	0.365835	0.309902	0.269344											0.70108	0.728647	0.833716
	0.909785	0.347064	0.283729											1.7435	0.816024	0.878241
	0.618361	0.294159	0.154114											1.18502	0.691633	0.477038
	0.895551	0.354402	0.202414											1.71622	0.833276	0.626543
	0.529718	0.341911	0.258136											1.01514	0.803907	0.799024
	0.458002	0.381428	0.21444											0.877707	0.89682	0.663767
	0.574601	0.367798	0.178481											1.10116	0.864774	0.552462
	0.70124	0.369518	0.185376											1.34384	0.868819	0.573805
	0.261931	0.540257	0.238006											0.501959	1.27026	0.736714
	0.29882	0.423046	0.253641											0.572653	0.994674	0.785109
	0.221701	0.44766	0.312888											0.424863	1.05255	0.968501
	0.184349	0.352126	0.203088											0.353284	0.827925	0.628631
	0.321423	0.328716	0.179823											0.615969	0.772883	0.556616
	0.240412	0.333147	0.221634											0.46072	0.783302	0.686037
	0.25834	0.543623	0.28458											0.495079	1.27818	0.880877
	0.389414	0.591136	0.242466											0.746266	1.38989	0.750517
	0.258953	0.380842	0.225568											0.496253	0.895442	0.698212
	0.39954	0.494356	0.157224											0.765671	1.16234	0.486665
	0.303363	0.547387	0.0994434											0.58136	1.28703	0.307813
	0.224062	0.492008	0.196592											0.429388	1.15682	0.608522
	0.386568	0.190326	0.13573											0.740813	0.447498	0.420132
	0.322212	0.254177	0.264313											0.617482	0.597626	0.818144
	0.496477	0.300173	0.158665											0.95144	0.705773	0.491124
	0.49419	0.200653	0.183976											0.947057	0.47178	0.569472
	0.415838	0.271013	0.228965											0.796905	0.637211	0.70873
	0.24615	0.225978	0.250151											0.471718	0.531323	0.774305
	0.319458	0.216763	0.126899											0.612205	0.509657	0.392798
	0.332687	0.303168	0.200354											0.637556	0.712814	0.620167
	0.373223	0.227879	0.12023											0.715239	0.535793	0.372153
	0.334145	0.26362	0.137548											0.64035	0.619828	0.42576
	0.305321	0.401108	0.192643											0.585112	0.943094	0.596301
	0.447722	0.352609	0.175837											0.858006	0.829062	0.544279
	0.215359	0.33524	0.231854											0.412709	0.788224	0.717671
	0.477319	0.296451	0.172645											0.914726	0.697022	0.534398
	0.521135	0.406773	0.167385											0.998694	0.956413	0.518116
	0.450385	0.470664	0.226502											0.86311	1.10663	0.701106
	0.560836	0.34857	0.177986											1.07478	0.819565	0.55093
	0.545758	0.432429	0.272001											1.04588	1.01673	0.841941
	0.437801	0.474042	0.257324											0.838994	1.11458	0.796509
	0.458774	0.524774	0.232599											0.879186	1.23386	0.719976
	0.510421	0.451117	0.218248											0.978161	1.06067	0.675555
	0.416328	0.588834	0.280717											0.797844	1.38448	0.868921
	0.56283	0.576835	0.227817											1.0786	1.35627	0.705176
	0.398654		0.156638											0.763973		0.48485
	0.490515		0.204987											0.940015		0.634509
	0.6333		0.242803											1.21365		0.751563
	0.532122		0.161923											1.01975		0.501209
	0.655909		0.250255											1.25697		0.774628
	0.645268		0.181428											1.23658		0.561585
	0.478291		0.191492											0.916588		0.592737
	0.517564		0.190275											0.99185		0.588967
	0.68701		0.24638											1.31657		0.762633
	0.35322		0.196461											0.676905		0.608117
	0.432733		0.114067											0.829282		0.353079
	0.375136		0.233404											0.718904		0.722469
	0.513997		0.274699											0.985015		0.850292
	0.389203		0.179349											0.745862		0.55515
	0.568286		0.190099											1.08905		0.588425
	0.509482		0.280079											0.976362		0.866946
	0.397606		0.230629											0.761965		0.713879
	0.420239		0.253509											0.805339		0.784699
	0.402842		0.307385											0.772		0.951465
	0.494048		0.218231											0.946784		0.675504
	0.655379		0.356367											1.25596		1.10308
	0.664926		0.32727											1.27425		1.01302
	0.496729		0.253764											0.951921		0.78549
	0.466657		0.207237											0.894293		0.641474
	0.517276		0.225579											0.991299		0.698248
	0.555869		0.208226											1.06526		0.644534
	0.459032		0.220833											0.87968		0.683556
	0.506689		0.152745											0.97101		0.472799
	0.748529		0.213275											1.43447		0.660162
	0.48016		0.232391											0.920171		0.719333
	0.479795		0.196781											0.919471		0.609108
	0.525641		0.293009											1.00733		0.906967
	0.79676		0.112629											1.5269		0.348628
	0.597935		0.175871											1.14587		0.544382
	0.524523		0.217664											1.00519		0.673749
	0.529394		0.151061											1.01452		0.467587
	0.449682		0.222631											0.861763		0.689123
	0.584922		0.23773											1.12093		0.735859
	0.53914		0.204149											1.0332		0.631914
	0.516952		0.124201											0.990678		0.384447
	0.48521		0.302932											0.929849		0.937684
	0.378218		0.244139											0.72481		0.755697
	0.580329		0.235668											1.11213		0.729477
	0.59538		0.222265											1.14098		0.68799
	0.610989		0.277425											1.17089		0.85873
	0.444221		0.176377											0.851297		0.54595
	0.62349		0.245984											1.19485		0.761407
	0.649626		0.222737											1.24493		0.68945
	0.673478		0.273062											1.29064		0.845226
	0.486273		0.270861											0.931884		0.838412
	0.423177		0.26505											0.810969		0.820423
	0.497854		0.269562											0.954079		0.834391
	0.520833		0.21501											0.998116		0.665533
	0.679067		0.244856											1.30135		0.757916
	0.164246		0.355556											0.314759		1.10057
	0.199105		0.209674											0.381561		0.649016
	0.138258		0.241106											0.264955		0.746309
	0.172587		0.197653											0.330743		0.611807
	0.190045		0.382807											0.3642		1.18492
	0.186005		0.181886											0.356456		0.563001
	0.161194		0.297977											0.30891		0.922345
	0.138223		0.18256											0.264889		0.565087
	0.18443		0.349008											0.353438		1.0803
	0.168073		0.305867											0.322091		0.946768
	0.166487		0.163											0.319052		0.504542
	0.143178		0.194041											0.274383		0.600627
	0.129075		0.258548											0.247358		0.8003
	0.270557		0.160397											0.518491		0.496485
	0.221442		0.192704											0.424367		0.596489
	0.148376		0.167092											0.284345		0.517208
			0.197511													0.611366
			0.173217													0.53617
			0.203173													0.628892
			0.249929													0.77362
			0.181005													0.560276
			0.22619													0.700137
			0.297494													0.920851
			0.249862													0.773412
			0.347051													1.07425
			0.215286													0.666387
			0.282044													0.873028
			0.225951													0.6994
			0.276326													0.855329
			0.283343													0.877047
			0.158732													0.491331
			0.213764													0.661677
			0.171822													0.531852
			0.240889													0.745636
			0.232907													0.72093
			0.267116													0.826819
			0.27595													0.854165
			0.272597													0.843784
			0.414491													1.283
			0.276976													0.857339
			0.256531													0.794054
			0.266888													0.826112
			0.242453													0.75048
			0.279109													0.863941
			0.310081													0.959812
			0.150762													0.466662
			0.2796													0.865462
			0.152265													0.471316
			0.258087													0.798872
			0.200363													0.620195
			0.216267													0.669425
			0.210337													0.651067
			0.21865													0.676799
			0.174178													0.539142
			0.197871													0.61248
			0.310123													0.959942
			0.343265													1.06253
			0.25591													0.792134
			0.299615													0.927417
			0.556977													1.72404
			0.562044													1.73973
			0.494229													1.52981
			0.652899													2.02096
			0.532302													1.64766
			0.437482													1.35416
			0.549694													1.7015
			0.564671													1.74786
			0.381788													1.18177
			0.760967													2.35546
			0.600169													1.85774
			0.355322													1.09985
			0.543041													1.68091
			0.329931													1.02125
			0.351144													1.08691
			0.397419													1.23016
			0.58068													1.79741
			0.373929													1.15744
			0.49702													1.53846
			0.492451													1.52431
			0.337367													1.04427
			0.552249													1.70941
			0.434506													1.34495
			0.35604													1.10207
			0.694708													2.15037
			0.445353													1.37853
			0.722631													2.2368
			0.355584													1.10066
			0.917166													2.83896
			0.773038													2.39283
			0.636302													1.96958
			0.620574													1.9209
			0.555353													1.71902
			0.363354													1.12471
			0.600974													1.86023
			0.617903													1.91263
			0.50045													1.54907
			0.653985													2.02432
			0.555531													1.71957
			0.682237													2.11177
			0.616989													1.9098
			0.479727													1.48493
			0.265792													0.822721
			0.315542													0.976716
			0.381509													1.18091
			0.371698													1.15054
			0.452901													1.40189
			0.368264													1.13991
			0.286364													0.886398
			0.492797													1.52538
			0.463474													1.43462
			0.400381													1.23932
			0.33391													1.03357
			0.467774													1.44793
			0.53851													1.66688
			0.531199													1.64425
			0.415854													1.28722
			0.342145													1.05906
			0.448234													1.38744
			0.256152													0.792882
			0.313589													0.970671
			0.431382													1.33528
			0.446014													1.38057
			0.331396													1.02579
			0.433867													1.34297
			0.463503													1.43471
			0.404864													1.2532
			0.413398													1.27962
			0.375443													1.16213
			0.425514													1.31712
			0.470233													1.45554
			0.603033													1.8666
			0.362307													1.12147
			0.460635													1.42583
			0.519907													1.6093
			0.585919													1.81363
			0.242369													0.750219
			0.442546													1.36984
			0.506857													1.5689
			0.30264													0.936779
			0.524997													1.62505
			0.477609													1.47837
			0.495123													1.53258
			0.511556													1.58345
			0.469128													1.45212
			0.449782													1.39224
			0.430906													1.33381
			0.573682													1.77575
			0.547543													1.69484
			0.289337													0.895602
			0.370252													1.14606
			0.458556													1.4194
			0.492782													1.52534
			0.518469													1.60485
			0.456003													1.41149
			0.422507													1.30781
			0.34558													1.06969
			0.233492													0.722743
			0.47933													1.4837
			0.410345													1.27016
			0.509615													1.57744
			0.32031													0.991474
			0.465902													1.44213
			0.506427													1.56757
			0.396943													1.22868
			0.586358													1.81499
			0.458227													1.41837
			0.542879													1.68041
			0.446389													1.38173
			0.49775													1.54072
			0.405609													1.25551
			0.433124													1.34067
			0.581549													1.8001
			0.580259													1.79611
			0.477237													1.47722
			0.532174													1.64727
			0.433302													1.34122
			0.631323													1.95417
			0.649165													2.0094
			0.62446													1.93293
			0.605125													1.87308
			0.521818													1.61521
			0.45832													1.41866
			0.47318													1.46466
			0.373948													1.1575
			0.295881													0.915857
			0.244347													0.756342
			0.261786													0.81032
			0.323024													0.999876
			0.304737													0.943268
			0.268462													0.830985
			0.306331													0.948203
			0.264343													0.818235
			0.306795													0.94964
			0.236715													0.732718
			0.261666													0.809951
			0.434024													1.34346
			0.330394													1.02269
			0.335179													1.0375
			0.324944													1.00582
			0.34383													1.06428
			0.331736													1.02684
			0.336292													1.04094
			0.300595													0.93045
			0.371159													1.14887
			0.322868													0.999391
			0.323356													1.0009
			0.427932													1.3246
			0.310561													0.961298
			0.305853													0.946725
			0.291296													0.901664
			0.332565													1.02941
			0.342338													1.05966
			0.315613													0.976937
			0.328161													1.01578
			0.400776													1.24055
			0.350866													1.08606
			0.323981													1.00284
			0.403894													1.25019
			0.41001													1.26913
			0.383453													1.18692
			0.314883													0.974674
			0.360436													1.11568
			0.360157													1.11481
			0.203597													0.630205
			0.379481													1.17463
			0.352527													1.0912
			0.260448													0.80618
			0.462333													1.43109
			0.351791													1.08892
			0.346392													1.07221
			0.395567													1.22442
			0.436209													1.35022
			0.390647													1.20919
			0.389579													1.20589
			0.363075													1.12385
			0.300114													0.928959
			0.303029													0.937982
			0.356718													1.10417
			0.46065													1.42588
			0.436508													1.35115
			0.275669													0.853294
			0.265194													0.820871
			0.47852													1.48119
			0.347033													1.07419
			0.306731													0.949442
			0.302048													0.934947
			0.388812													1.20351
			0.246638													0.763434
			0.343467													1.06315
			0.37467													1.15974
			0.479461													1.4841
			0.352285													1.09045
			0.287428													0.889691
			0.300935													0.931501
			0.56581													1.75139
			0.537519													1.66381
			0.386361													1.19593
			0.378877													1.17276
			0.455126													1.40878
			0.336089													1.04031
			0.390223													1.20788
			0.2581													0.798913
			0.397461													1.23028
			0.364287													1.1276
			0.319792													0.989872
			0.359569													1.113
			0.459541													1.42244
			0.270419													0.837043
			0.369441													1.14355
			0.478271													1.48042
			0.454982													1.40833
			0.412439													1.27665
			0.405167													1.25414
			0.445382													1.37862
			0.478737													1.48186
			0.377903													1.16974
			0.548855													1.6989
			0.453268													1.40303
			0.387699													1.20007
			0.441166													1.36557
			0.560691													1.73554
			0.536037													1.65923
			0.355889													1.1016
			0.461461													1.42839
			0.535601													1.65788
			0.554306													1.71578
			0.314733													0.974209
			0.734287													2.27288
			0.391549													1.21198
			0.532677													1.64882
			0.473128													1.4645
			0.317312													0.982195
			0.328194													1.01588
			0.420709													1.30224
			0.416158													1.28816
			0.503644													1.55896
			0.606281													1.87666
			0.391083													1.21054
			0.562651													1.74161
			0.751956													2.32757
			0.312461													0.967178
			0.419025													1.29703
			0.821513													2.54288
			0.573247													1.7744
			0.474151													1.46767
			0.695941													2.15419
			0.527805													1.63374
			0.584615													1.80959
			0.388603													1.20287
			0.789049													2.44239
			0.473611													1.466
			0.336347													1.04111
			0.612059													1.89454
			0.423062													1.30953

## Sheet: Supp Fig 3 contd
D																									E
	GFP/mCherry, agr reporter, Before normalization																									GFP/mCherry, agr reporter, After normalization
	Stage 1						Stage 2						Stage 3						Stage 4							Stage 1						Stage 2						Stage 3						Stage 4
	D3	D3	D4	D4	D5	D5	D3	D3	D4	D4	D5	D5	D3	D3	D4	D4	D5	D5	D3	D3	D4	D4	D5	D5		D3	D3	D4	D4	D5	D5	D3	D3	D4	D4	D5	D5	D3	D3	D4	D4	D5	D5	D3	D3	D4	D4	D5	D5
	0.44155	0.375284	0.450648	0.484612	0.172535	0.276965	0.500214	0.401892	0.414812	0.645378	0.207294	0.248678	0.656959	0.509132	0.417777	0.395679	0.220958	0.437105	0.446508	0.130984	0.454652	0.356586	0.190142	0.364128		0.846178	0.719188	1.05957	1.13943	0.534058	0.857307	1.29131	1.03749	1	1.55583	0.899095	1.07859	0.666375	0.516428	0.957733	0.907074	0.920852	1.82165	0.695136	0.20392	1	0.784304	0.672859	1.28854
	0.665781	0.508863	0.513609	0.428259	0.16629	0.351234	0.404234	0.466634		0.63071	0.13586	0.517111	0.575963	0.615646	0.454652	0.338632	0.107143	0.501643	0.579086	0.176488		0.693271	0.135899	0.31703		1.27589	0.975176	1.20761	1.00693	0.514725	1.08719	1.04354	1.20462		1.52047	0.589265	2.24286	0.584218	0.62447	1.04227	0.776297	0.446525	2.09062	0.901536	0.274761		1.52484	0.480907	1.12188
	0.72497	0.505963	0.383366	0.459249	0.21824	0.210236	0.851054	0.581282		0.490764	0.193721	0.319373	1.54621	0.104622		0.527142	0.0988966	0.297819	0.889023	0.152181		0.257803	0.167343	0.381999		1.38932	0.969618	0.901379	1.0798	0.675532	0.650756	2.19701	1.50059		1.1831	0.840224	1.38522	1.56837	0.106121		1.20845	0.412156	1.24117	1.38406	0.23692		0.567033	0.592177	1.35178
	0.428504	0.415486	0.528987	0.479429	0.166272	0.259975	0.244333	0.12568		0.406481	0.161199	0.407606	1.79387	0.165612		0.588471	0.136625	0.150595	0.785413	0.183443		0.546127	0.222105	0.17217		0.821177	0.796231	1.24376	1.12724	0.51467	0.804717	0.630749	0.324444		0.979917	0.699169	1.76791	1.81958	0.167985		1.34904	0.569391	0.627614	1.22275	0.28559		1.2012	0.785965	0.609258
	0.673847	0.662396	0.301212	0.439874	0.134205	0.269321	0.25857	0.133104		0.76418	0.17872	0.140896	0.557455	0.255995		0.459928	0.0832494	0.242519	0.511631	0.287012		1.04859	0.104778	0.687305		1.29135	1.2694	0.708214	1.03424	0.415413	0.833643	0.667502	0.343611		1.84223	0.775162	0.611109	0.565445	0.259664		1.05436	0.346946	1.01071	0.796521	0.446829		2.30636	0.370781	2.43217
	0.562646	0.551998	0.602972	0.440973	0.147166	0.339452	0.228486	0.134205		0.396512	0.506556	0.120711	0.784764			0.260667	0.147914	0.379774				0.268098	0.172652	0.427722		1.07825	1.05784	1.41772	1.03682	0.455532	1.05073	0.589841	0.346452		0.955885	2.19708	0.52356	0.796012			0.597567	0.616436	1.58272				0.589678	0.610966	1.51358
	0.879231	0.428022	0.396284	0.412591	0.13162	0.301667	0.224694	0.152039		0.5185		0.205826				0.361525	0.190659	0.369077				0.948512	0.374792	0.318778		1.68494	0.820254	0.93175	0.970092	0.407412	0.933766	0.580051	0.392491		1.24996		0.892727				0.828777	0.794578	1.53815				2.08624	1.32628	1.12806
	0.420595	0.433318	0.990381	0.355491	0.197095	0.36228		0.0780562		0.405849		0.158385				0.852646	0.189913	0.131581				0.527681	0.303591	0.348975		0.80602	0.830403	2.3286	0.835837	0.610079	1.12139		0.201503		0.978393		0.686961				1.95465	0.79147	0.548371				1.16063	1.07432	1.23492
	0.497007	0.458365	0.330065	0.492354	0.18259	0.397269		0.331549		0.248178		0.441543				0.969648	0.267961	0.28384				0.533866	0.385869	0.326508		0.952456	0.878403	0.776055	1.15763	0.565183	1.22969		0.855898		0.59829		1.9151				2.22287	1.11674	1.18291				1.17423	1.36548	1.15542
	0.682055	0.399776	0.479319	0.485812	0.180289	0.210175		0.36373		0.409399		0.225537				0.452402	0.191423	0.305567				0.820636	0.613787	0.34603		1.30708	0.766124	1.12699	1.14225	0.558058	0.650567		0.938974		0.986952		0.978221				1.03711	0.797764	1.27347				1.80498	2.17201	1.2245
	0.556204	0.499039	0.34064	0.310264	0.180375	0.296308		0.332227		0.358628		0.237648				0.474358	0.157468	0.194863				1.02747	0.43752			1.0659	0.95635	0.80092	0.729499	0.558324	0.917179		0.85765		0.864556		1.03075				1.08744	0.656256	0.812101				2.2599	1.54825
	0.584054	0.387586	0.699054	0.496601	0.134621	0.279267				0.299697		0.208303				0.876409	0.387257	0.387323				1.00585				1.11927	0.742763	1.64363	1.16762	0.4167	0.864432				0.722488		0.903472				2.00913	1.61391	1.61419				2.21235
	0.267697	0.41715	0.566655	0.356701	0.205952	0.294331				0.355516		0.382442				0.560787	0.286501	0.322374				1.02369				0.51301	0.799418	1.33233	0.838683	0.637494	0.91106				0.857053		1.65876				1.28558	1.19401	1.34351				2.25158
	0.776991	0.551494	0.647638	0.476329	0.162587	0.319989				0.29638		0.290772				0.664378	0.330925	0.432512				0.75011				1.48901	1.05687	1.52274	1.11995	0.503266	0.990479				0.714492		1.26117				1.52305	1.37915	1.80251				1.64986
	0.614716	0.395662	0.376	0.354303	0.18521	0.272707				0.452566		0.459655				0.906357	0.295941	0.490565				0.755702				1.17803	0.75824	0.884058	0.833045	0.573292	0.844126				1.09102		1.99366				2.07778	1.23335	2.04445				1.66216
	0.752494	0.482005	0.562009	0.39151	0.210049	0.294992				0.235219		0.357417				0.391934	0.359419	0.350419				0.415161				1.44207	0.923706	1.32141	0.920527	0.650178	0.913105				0.56705		1.55022				0.89849	1.4979	1.46039				0.913139
	0.815083	0.479968	0.253795	0.482435	0.1469	0.216398				0.230089		0.255016				0.425041	0.336397	0.300626				0.935203				1.56201	0.919803	0.596728	1.13431	0.454709	0.66983				0.554682		1.10608				0.974385	1.40195	1.25287				2.05696
	0.664321	0.283012	0.238567	0.372366	0.154358	0.276001				0.269123						0.819837	0.365142	0.364028				0.50291				1.27309	0.542359	0.560923	0.875515	0.477794	0.854322				0.648784						1.87944	1.52175	1.5171				1.10614
	0.535209	0.472194	0.235841	0.418557	0.140942	0.209743										0.729092	0.405246	0.388299				0.711908				1.02566	0.904905	0.554514	0.984119	0.436267	0.649229										1.67141	1.68888	1.61825				1.56583
	0.7033	0.393744	0.388107	0.445614	0.155886	0.290038										0.558063		0.316508				0.246597				1.34779	0.754564	0.912526	1.04774	0.482523	0.897771										1.27933		1.31906				0.542387
	0.428941	0.404182	0.489675	0.416048	0.182449	0.361682										0.329675		0.328687				0.234068				0.822014	0.774568	1.15133	0.978219	0.564744	1.11954										0.755764		1.36982				0.514828
	0.733938	0.624732	0.344921	0.345042	0.139565	0.261545										0.449068		0.464901				0.222125				1.40651	1.19722	0.810985	0.81127	0.432002	0.809575										1.02947		1.93749				0.488561
	0.744688	0.609888	0.496648	0.457465	0.132664	0.315664										0.728185		0.434719				0.34124				1.42711	1.16878	1.16773	1.0756	0.410642	0.977092										1.66933		1.81171				0.750551
	0.574341	0.462627	0.29403	0.444876	0.160539	0.305577										0.800674		0.353103				0.377302				1.10066	0.886569	0.69133	1.046	0.496926	0.945869										1.8355		1.47157				0.82987
	0.441263	0.70853	0.331205	0.45344	0.115464	0.320669										0.883857		0.338963				0.414123				0.845628	1.35781	0.778736	1.06614	0.357403	0.992585										2.0262		1.41264				0.910858
	0.575798	0.250215	0.355932	0.458748	0.159523	0.253799										0.684898		0.308044								1.10345	0.479507	0.836875	1.07862	0.493779	0.785599										1.57009		1.28379
	0.525286	0.498719	0.30944	0.554015	0.153071	0.253992										0.772801										1.00665	0.955736	0.727562	1.30261	0.473809	0.786197										1.77161
	0.415048	0.590772	0.206323	0.571412	0.208604	0.348075										1.22968										0.79539	1.13214	0.485111	1.34352	0.645705	1.07742										2.81898
	0.847955	0.537948	0.255413	0.66712	0.21339	0.464836										0.780461										1.62501	1.03091	0.600532	1.56855	0.660518	1.43883										1.78917
	0.351745	0.497774	0.262056	0.419298	0.202961	0.278518										0.736987										0.674077	0.953924	0.616152	0.985863	0.628237	0.862111										1.68951
	0.51474	0.678285	0.44618	0.438299	0.179015	0.338416										0.249087										0.986437	1.29985	1.04907	1.03054	0.554114	1.04752										0.57102
	0.462715	0.577414	0.271355	0.371608	0.186482	0.24577										0.32189										0.886738	1.10655	0.638015	0.873731	0.577228	0.760747										0.737917
	0.607438	0.803725	0.36691	0.376727	0.156413	0.417394										0.392179										1.16408	1.54024	0.862686	0.885767	0.484153	1.29198										0.899051
	0.332631	0.641685	0.226131	0.322929	0.133901	0.518189										0.146117										0.637448	1.22971	0.531683	0.759277	0.414471	1.60398										0.334965
	0.752257	0.657872	0.416791	0.456876	0.161134	0.280916										0.293728										1.44161	1.26073	0.979967	1.07422	0.498768	0.869535										0.673356
	0.622631	0.636372	0.445916	0.419358	0.209002	0.321363										0.391708										1.1932	1.21953	1.04845	0.986002	0.646935	0.994734										0.897972
	0.547849	0.53354	0.257186	0.511243	0.237051	0.33636										0.33044										1.04989	1.02247	0.6047	1.20204	0.733757	1.04116										0.757518
	0.517289	0.589108	0.301912	0.476285	0.22665	0.478824										0.320222										0.991324	1.12896	0.709861	1.11985	0.701563	1.48213										0.734094
	0.534112	0.582416	0.378707	0.497271	0.200741	0.444093										0.381833										1.02356	1.11613	0.890423	1.16919	0.621366	1.37463										0.875333
	0.649202	0.494928	0.503326	0.401426	0.255213	0.387727										0.407304										1.24412	0.948471	1.18343	0.943842	0.789974	1.20016										0.933723
	0.821361	0.613473	0.385131	0.481294	0.228285	0.299367										0.306478										1.57404	1.17565	0.905527	1.13163	0.706622	0.926649										0.702586
	0.671025	0.509735	0.542092	0.390084	0.208387	0.296931										0.187566										1.28594	0.976847	1.27458	0.917174	0.645032	0.919107										0.429985
	0.436076	0.544755	0.388718	0.6214	0.178588	0.254822																				0.835688	1.04396	0.913962	1.46105	0.552792	0.788765
	0.751275	0.635972	0.330421	0.479409	0.142143	0.261348																				1.43973	1.21877	0.776894	1.1272	0.439983	0.808966
	0.754874	0.558639	0.442259	0.621905	0.192983	0.396501																				1.44663	1.07057	1.03985	1.46224	0.597352	1.22731
	0.680274	0.536293	0.443627	0.546259	0.180756	0.295164																				1.30367	1.02774	1.04306	1.28438	0.559504	0.913639
	0.83434	0.562914	0.437443	0.384201	0.201183	0.293218																				1.59891	1.07876	1.02852	0.90334	0.622735	0.907615
	0.624349	0.597616	0.64159	0.396233	0.215289	0.403886																				1.19649	1.14526	1.50852	0.931631	0.666396	1.25017
	0.2975	0.696321	0.377673	0.375712	0.183615	0.364562																				0.570123	1.33442	0.887991	0.883381	0.568354	1.12845
	1.06894	0.683028	0.391128	0.453859	0.238983	0.285548																				2.04851	1.30894	0.919629	1.06712	0.739738	0.883873
	0.643944	0.505322	0.383242	0.370387	0.205602	0.498618																				1.23404	0.96839	0.901086	0.870861	0.636411	1.5434
	0.477866	1.12461	0.602096	0.644037	0.172794	0.45191																				0.915775	2.15518	1.41566	1.51427	0.53486	1.39882
	0.619193	0.554124	0.38039	0.35561	0.146175	0.520583																				1.18661	1.06191	0.894381	0.836118	0.452463	1.61139
	0.760712	0.79036	0.35182	0.371022	0.2848	0.632082																				1.45782	1.51463	0.827206	0.872355	0.881557	1.95652
	0.867554	0.652728	0.366909	0.359864	0.152603	0.560125																				1.66257	1.25088	0.862683	0.846118	0.472361	1.73379
	0.490631	0.636642	0.37476	0.508574	0.146548	0.656125																				0.940236	1.22005	0.881142	1.19577	0.453617	2.03094
	0.701638	0.56303	0.691409	0.457233	0.201944	0.527266																				1.34461	1.07898	1.62565	1.07506	0.625089	1.63208
	0.631768	0.728599	0.73731	0.489576	0.214402	0.452268																				1.21071	1.39627	1.73358	1.1511	0.663652	1.39993
	0.884774	0.634349	0.556648	0.367935	0.16967	0.562905																				1.69557	1.21565	1.3088	0.865095	0.525188	1.74239
	0.446187	0.704473	0.33407	0.321137	0.188005	0.548378																				0.855065	1.35004	0.785471	0.755064	0.581944	1.69743
	0.499024	0.952439	0.651393	0.362605	0.214303	0.58748																				0.956321	1.82524	1.53157	0.852564	0.663344	1.81846
	0.607103	0.672071	0.547162	0.480728	0.194834	0.752483																				1.16344	1.28794	1.2865	1.1303	0.603081	2.3292
	0.837023	0.727443	0.336108	0.437058	0.205057	0.562933																				1.60406	1.39406	0.790264	1.02762	0.634724	1.74248
	0.332752	0.515719	0.559045	0.488116	0.196347	0.627168																				0.637681	0.988316	1.31444	1.14767	0.607764	1.94131
	0.540664	0.647258	0.524521	0.342412	0.219737	0.778155																				1.03612	1.24039	1.23326	0.805087	0.680164	2.40867
	0.654656	0.769364	0.840809	0.447028	0.153413	0.287215																				1.25457	1.47439	1.97693	1.05106	0.474867	0.889032
	0.660435	0.424589	0.349915	0.319007	0.166915	0.270355																				1.26565	0.813674	0.822728	0.750056	0.516661	0.836847
	0.489463	0.585366	0.497354	0.510854	0.196456	0.347886																				0.937999	1.12179	1.16939	1.20113	0.608102	1.07683
	0.693554	0.481509	0.350863	0.367437	0.169994	0.299988																				1.32911	0.922756	0.824955	0.863925	0.526193	0.92857
	0.498442	1.64255	0.33544	0.469066	0.271086	0.34876																				0.955205	3.14776	0.788692	1.10288	0.839109	1.07954
	0.412874	0.676513	0.739098	0.426456	0.141414	0.345489																				0.791224	1.29646	1.73778	1.00269	0.437726	1.06941
	0.863819	0.449796	0.542492	0.579982	0.169575	0.375752																				1.65541	0.861982	1.27552	1.36367	0.524895	1.16309
	0.551531	0.881678	0.386758	0.336608	0.16388	0.315293																				1.05694	1.68963	0.909353	0.79144	0.507266	0.975944
	0.594746	0.69996	0.269956	0.549603	0.268901	0.316009																				1.13976	1.34139	0.634725	1.29224	0.832344	0.978162
	0.582456	1.11044	0.473379	0.559647	0.152963	0.281902																				1.11621	2.12803	1.11302	1.31585	0.473474	0.872587
	1.16324	0.895364	0.391375	0.476176	0.253752	0.339775																				2.22921	1.71586	0.920209	1.11959	0.785453	1.05173
	0.464536	0.997958	0.667371	0.496077	0.269028	0.377265																				0.890229	1.91247	1.56913	1.16639	0.832739	1.16777
	0.502879	0.878472	0.449456	0.397826	0.253527	0.184545																				0.963708	1.68349	1.05677	0.935377	0.784756	0.571233
	0.594177	0.397917	0.248661	0.429818	0.220177	0.337281																				1.13867	0.76256	0.584656	1.0106	0.681527	1.04401
	0.624221	0.534125	0.357069	0.609928	0.211075	0.404015																				1.19625	1.02359	0.839547	1.43408	0.653351	1.25057
	0.581809	0.421309	0.414848	0.313314	0.171758	0.370784																				1.11497	0.807389	0.975399	0.736669	0.531651	1.14771
	0.303299	0.4635	0.53835	0.363724	0.220394	0.367956																				0.581237	0.888244	1.26578	0.855194	0.682198	1.13896
	0.418639	0.467567	0.340965	0.530208	0.137335	0.207006																				0.802272	0.896037	0.801684	1.24663	0.4251	0.640758
	0.580656	0.34474	0.521535	0.700516	0.306692	0.422721																				1.11276	0.660653	1.22624	1.64707	0.949322	1.30847
	0.992206	0.296921	0.392358	0.468174	0.245753	0.376276																				1.90145	0.569014	0.922519	1.10078	0.760694	1.16471
	0.218117	0.388035	0.722572	0.548015	0.183441	0.365078																				0.417995	0.743624	1.69893	1.2885	0.567814	1.13005
	0.571902	0.332492	0.304356	0.4955	0.161105	0.32146																				1.09598	0.637182	0.715608	1.16503	0.498678	0.995035
	0.768463	0.533408	0.590176	0.385255	0.115891	0.402042																				1.47267	1.02221	1.38763	0.905819	0.358725	1.24446
	0.406705	0.4966	0.719658	0.31461	0.218926	0.405646																				0.779403	0.951676	1.69207	0.739717	0.677655	1.25562
	0.560445	0.369409	0.262206	0.468846	0.205518	0.302178																				1.07403	0.707928	0.616503	1.10236	0.636153	0.935349
	0.547323	0.443681	0.398665	0.622386	0.18499	0.367707																				1.04888	0.850262	0.937349	1.46337	0.57261	1.13818
	0.559028	0.487248	0.647576	0.486161	0.202337	0.309973																				1.07131	0.933753	1.52259	1.14307	0.626304	0.959476
	0.56819	0.512718	0.478333	0.50492	0.199076	0.236029																				1.08887	0.982563	1.12467	1.18718	0.616212	0.730593
	0.577156	0.4949	0.51422	0.612146	0.209828	0.36494																				1.10605	0.948417	1.20905	1.43929	0.649491	1.12962
	0.730816	0.627937	0.289935	0.388205	0.25359	0.26836																				1.40052	1.20337	0.6817	0.912755	0.784953	0.83067
	1.43097	0.409715	0.679866	0.528559	0.225629	0.341619																				2.74228	0.78517	1.59851	1.24276	0.698402	1.05743
	0.660651	0.613454	0.713415	0.431806	0.183661	0.382555																				1.26606	1.17561	1.67739	1.01527	0.568496	1.18414
	0.539617	0.363424	1.15875	0.378338	0.189636	0.399698																				1.03411	0.696459	2.72449	0.889556	0.58699	1.23721
	0.359447	0.549865	0.220933	0.6695	0.13341	0.210669																				0.688838	1.05375	0.519461	1.57414	0.412951	0.652095
	0.574564	0.323267	0.190174	0.449434	0.128428	0.47387																				1.10108	0.619504	0.447141	1.05672	0.397529	1.4668
	0.710408	0.566479	0.23358	0.572129	0.157902	0.379204																				1.36141	1.08559	0.549197	1.3452	0.488764	1.17377
	0.746414	0.622724	0.241817	0.564484	0.136708	0.311055																				1.43041	1.19338	0.568565	1.32723	0.42316	0.962826
	0.780369	0.31228	0.245294	0.321749	0.186671	0.267398																				1.49548	0.598447	0.576741	0.756503	0.577813	0.827693
	0.365835	0.51065	0.309902	0.578338	0.269344	0.406104																				0.70108	0.9786	0.728647	1.3598	0.833716	1.25704
	0.909785	0.329719	0.347064	0.392487	0.283729	0.357377																				1.7435	0.631869	0.816024	0.922823	0.878241	1.10621
	0.618361	0.445905	0.294159	0.489498	0.154114	0.382753																				1.18502	0.854525	0.691633	1.15092	0.477038	1.18476
	0.895551	0.477442	0.354402	0.409873	0.202414	0.366069																				1.71622	0.914961	0.833276	0.963702	0.626543	1.13312
	0.529718	0.426716	0.341911	0.629357	0.258136	0.344073																				1.01514	0.817751	0.803907	1.47976	0.799024	1.06503
	0.458002	0.644747	0.381428	0.502978	0.21444	0.140201																				0.877707	1.23558	0.89682	1.18261	0.663767	0.433972
	0.574601	0.456845	0.367798	0.842565	0.178481	0.131988																				1.10116	0.87549	0.864774	1.98106	0.552462	0.408551
	0.70124	0.357308	0.369518	0.51461	0.185376	0.195798																				1.34384	0.684738	0.868819	1.20996	0.573805	0.606066
	0.261931	0.398305	0.540257	0.684246	0.238006	0.13318																				0.501959	0.763305	1.27026	1.60881	0.736714	0.412239
	0.29882	0.277539	0.423046	0.443088	0.253641	0.176483																				0.572653	0.53187	0.994674	1.0418	0.785109	0.546277
	0.221701	0.627321	0.44766	0.233416	0.312888	0.149644																				0.424863	1.20219	1.05255	0.548811	0.968501	0.4632
	0.184349	0.249446	0.352126	0.589469	0.203088	0.161382																				0.353284	0.478034	0.827925	1.38597	0.628631	0.499536
	0.321423	0.709063	0.328716	0.436137	0.179823	0.178601																				0.615969	1.35884	0.772883	1.02545	0.556616	0.552835
	0.240412	0.121165	0.333147	0.912609	0.221634	0.187581																				0.46072	0.232198	0.783302	2.14574	0.686037	0.580631
	0.25834	0.14856	0.543623	0.485961	0.28458	0.136612																				0.495079	0.284697	1.27818	1.1426	0.880877	0.422864
	0.389414	0.128727	0.591136	0.632362	0.242466	0.172882																				0.746266	0.24669	1.38989	1.48682	0.750517	0.535133
	0.258953	0.133798	0.380842	0.61895	0.225568	0.176449																				0.496253	0.256407	0.895442	1.45529	0.698212	0.546171
	0.39954	0.121111	0.494356	0.38449	0.157224	0.221521																				0.765671	0.232095	1.16234	0.904021	0.486665	0.685686
	0.303363	0.172956	0.547387	0.975172	0.0994434	0.133423																				0.58136	0.331449	1.28703	2.29284	0.307813	0.412991
	0.224062	0.128821	0.492008	0.460229	0.196592	0.169911																				0.429388	0.246871	1.15682	1.0821	0.608522	0.525934
	0.386568	0.101721	0.190326	0.481568	0.13573	0.175094																				0.740813	0.194936	0.447498	1.13227	0.420132	0.541979
	0.322212	0.141535	0.254177	0.568383	0.264313	0.161296																				0.617482	0.271234	0.597626	1.33639	0.818144	0.499268
	0.496477	0.116265	0.300173	0.346131	0.158665	0.194166																				0.95144	0.222808	0.705773	0.813829	0.491124	0.601014
	0.49419	0.13687	0.200653	0.509068	0.183976	0.210897																				0.947057	0.262295	0.47178	1.19693	0.569472	0.652802
	0.415838	0.129441	0.271013	0.541413	0.228965	0.205898																				0.796905	0.248058	0.637211	1.27298	0.70873	0.637326
	0.24615	0.174283	0.225978	0.630935	0.250151	0.134475																				0.471718	0.333992	0.531323	1.48347	0.774305	0.416249
	0.319458	0.131962	0.216763	0.360949	0.126899	0.157342																				0.612205	0.252889	0.509657	0.848671	0.392798	0.487029
	0.332687	0.166178	0.303168	0.561698	0.200354	0.158255																				0.637556	0.31846	0.712814	1.32068	0.620167	0.489855
	0.373223	0.139338	0.227879	0.513409	0.12023	0.171015																				0.715239	0.267025	0.535793	1.20714	0.372153	0.529354
	0.334145	0.182418	0.26362	0.57456	0.137548	0.210803																				0.64035	0.349582	0.619828	1.35092	0.42576	0.65251
	0.305321	0.112524	0.401108	0.471014	0.192643	0.205576																				0.585112	0.21564	0.943094	1.10746	0.596301	0.636332
	0.447722	0.14039	0.352609	0.521377	0.175837	0.201547																				0.858006	0.26904	0.829062	1.22587	0.544279	0.62386
	0.215359	0.156673	0.33524	0.664011	0.231854	0.262586																				0.412709	0.300245	0.788224	1.56123	0.717671	0.812798
	0.477319	0.110177	0.296451	0.57349	0.172645	0.276204																				0.914726	0.211142	0.697022	1.3484	0.534398	0.85495
	0.521135	0.180677	0.406773	0.585047	0.167385	0.230741																				0.998694	0.346246	0.956413	1.37557	0.518116	0.714225
	0.450385	0.104036	0.470664	0.283972	0.226502	0.257189																				0.86311	0.199372	1.10663	0.667681	0.701106	0.796091
	0.560836	0.150349	0.34857	0.430694	0.177986	0.20027																				1.07478	0.288127	0.819565	1.01266	0.55093	0.619908
	0.545758	0.138715	0.432429	0.57337	0.272001	0.316555																				1.04588	0.265831	1.01673	1.34812	0.841941	0.979852
	0.437801	0.120081	0.474042	0.719621	0.257324	0.171684																				0.838994	0.23012	1.11458	1.69199	0.796509	0.531425
	0.458774	0.158601	0.524774	0.868959	0.232599	0.296432																				0.879186	0.303941	1.23386	2.04311	0.719976	0.917563
	0.510421	0.125211	0.451117	0.859893	0.218248	0.172937																				0.978161	0.239953	1.06067	2.0218	0.675555	0.535303
	0.416328	0.117498	0.588834	0.399157	0.280717	0.190891																				0.797844	0.225171	1.38448	0.938506	0.868921	0.590877
	0.56283	0.094742	0.576835	0.465032	0.227817	0.229583																				1.0786	0.181562	1.35627	1.09339	0.705176	0.710641
	0.398654	0.188163		0.433373	0.156638	0.130475																				0.763973	0.360592		1.01896	0.48485	0.403866
	0.490515	0.439398		0.390327	0.204987	0.354644																				0.940015	0.842054		0.917744	0.634509	1.09775
	0.6333	0.350068		0.439768	0.242803	0.210961																				1.21365	0.670864		1.03399	0.751563	0.652999
	0.532122	0.341747		0.447046	0.161923	0.273922																				1.01975	0.654917		1.0511	0.501209	0.847886
	0.655909	0.325042		0.372417	0.250255	0.279577																				1.25697	0.622905		0.875633	0.774628	0.86539
	0.645268	0.426266		0.412026	0.181428	0.19437																				1.23658	0.816889		0.968763	0.561585	0.601645
	0.478291	0.427312		0.313981	0.191492	0.200805																				0.916588	0.818893		0.738238	0.592737	0.621563
	0.517564	0.557353		0.422696	0.190275	0.38564																				0.99185	1.0681		0.993852	0.588967	1.19369
	0.68701	0.545401		0.352409	0.24638	0.169593																				1.31657	1.0452		0.828592	0.762633	0.524951
	0.35322	0.242885		0.428606	0.196461	0.299077																				0.676905	0.46546		1.00775	0.608117	0.925749
	0.432733	0.254059		0.287647	0.114067	0.200356																				0.829282	0.486874		0.676322	0.353079	0.620173
	0.375136	0.276128		0.494114	0.233404	0.303933																				0.718904	0.529166		1.16177	0.722469	0.940782
	0.513997	0.318069		0.249076	0.274699	0.286135																				0.985015	0.609542		0.585633	0.850292	0.885691
	0.389203	0.315015		0.364221	0.179349	0.169686																				0.745862	0.603689		0.856364	0.55515	0.52524
	0.568286	0.464193		0.486045	0.190099	0.226086																				1.08905	0.889571		1.1428	0.588425	0.699817
	0.509482	0.315217		0.280271	0.280079	0.193017																				0.976362	0.604075		0.658978	0.866946	0.597457
	0.397606	0.330424		0.367825	0.230629	0.26408																				0.761965	0.633219		0.864837	0.713879	0.817423
	0.420239	0.234391		0.29757	0.253509	0.242012																				0.805339	0.449182		0.699653	0.784699	0.749114
	0.402842	0.336362		0.312633	0.307385	0.242896																				0.772	0.644598		0.735068	0.951465	0.751849
	0.494048	0.296727		0.313108	0.218231	0.234337																				0.946784	0.568642		0.736185	0.675504	0.725356
	0.655379	0.402137		0.458877	0.356367	0.190551																				1.25596	0.770649		1.07892	1.10308	0.589822
	0.664926	0.271808		0.352111	0.32727	0.306167																				1.27425	0.520888		0.827891	1.01302	0.947695
	0.496729	0.400665		0.464805	0.253764	0.245847																				0.951921	0.767828		1.09286	0.78549	0.760986
	0.466657	0.274119		0.300605	0.207237	0.202786																				0.894293	0.525318		0.706789	0.641474	0.627695
	0.517276	0.399694		0.354345	0.225579	0.155545																				0.991299	0.765966		0.833143	0.698248	0.481466
	0.555869	0.260346		0.325286	0.208226	0.257227																				1.06526	0.498923		0.764818	0.644534	0.796209
	0.459032	0.319478		0.328939	0.220833	0.255738																				0.87968	0.612243		0.773407	0.683556	0.791602
	0.506689	0.213312		0.473793	0.152745	0.161602																				0.97101	0.408786		1.11399	0.472799	0.500215
	0.748529	0.348055		0.253647	0.213275	0.176472																				1.43447	0.667006		0.596379	0.660162	0.546245
	0.48016	0.510317		0.309722	0.232391	0.168716																				0.920171	0.977961		0.728224	0.719333	0.522237
	0.479795	0.272576		0.31587	0.196781	0.157583																				0.919471	0.52236		0.74268	0.609108	0.487776
	0.525641	0.447241		0.347277	0.293009	0.135921																				1.00733	0.857084		0.816524	0.906967	0.420724
	0.79676	0.430708		0.346619	0.112629	0.150032																				1.5269	0.825402		0.814978	0.348628	0.464403
	0.597935	0.334311		0.446803	0.175871	0.138762																				1.14587	0.640667		1.05053	0.544382	0.429519
	0.524523	0.298014		0.441492	0.217664	0.132341																				1.00519	0.571109		1.03805	0.673749	0.409641
	0.529394	0.325463		0.387921	0.151061	0.161983																				1.01452	0.623712		0.912086	0.467587	0.501396
	0.449682	0.549505		0.351088	0.222631	0.193094																				0.861763	1.05306		0.825485	0.689123	0.597696
	0.584922	0.554295		0.244761	0.23773	0.115249																				1.12093	1.06224		0.575488	0.735859	0.356736
	0.53914	0.487389		0.237652	0.204149	0.169182																				1.0332	0.934023		0.558773	0.631914	0.523679
	0.516952	0.365029		0.254516	0.124201	0.129125																				0.990678	0.699536		0.598423	0.384447	0.399687
	0.48521	0.409137		0.284045	0.302932	0.126621																				0.929849	0.784063		0.667852	0.937684	0.391936
	0.378218	0.50258		0.334213	0.244139	0.123407																				0.72481	0.963136		0.785809	0.755697	0.38199
	0.580329	0.338045		0.349769	0.235668	0.10867																				1.11213	0.647823		0.822384	0.729477	0.336373
	0.59538	0.644226		0.337822	0.222265	0.151792																				1.14098	1.23458		0.794294	0.68799	0.469851
	0.610989	0.252112		0.407697	0.277425	0.147672																				1.17089	0.483143		0.958585	0.85873	0.457097
	0.444221	0.532474		0.328509	0.176377	0.23482																				0.851297	1.02042		0.772398	0.54595	0.726851
	0.62349	0.308255		0.354643	0.245984	0.175729																				1.19485	0.590734		0.833844	0.761407	0.543944
	0.649626	0.529573		0.379295	0.222737	0.142417																				1.24493	1.01486		0.891807	0.68945	0.440831
	0.673478	0.467066		0.329417	0.273062	0.173283																				1.29064	0.895077		0.774532	0.845226	0.536373
	0.486273	0.365064		0.319515	0.270861	0.284406																				0.931884	0.699603		0.751251	0.838412	0.880339
	0.423177	0.516328		0.299379	0.26505	0.24396																				0.810969	0.989481		0.703905	0.820423	0.755143
	0.497854	0.369039		0.255263	0.269562	0.175919																				0.954079	0.70722		0.60018	0.834391	0.544531
	0.520833	0.343729		0.341509	0.21501	0.14579																				0.998116	0.658716		0.802963	0.665533	0.451273
	0.679067	0.295466		0.362341	0.244856	0.185864																				1.30135	0.566226		0.851943	0.757916	0.575314
	0.164246	0.215111		0.315453	0.355556	0.178092																				0.314759	0.412236		0.741698	1.10057	0.551259
	0.199105	0.349743		0.418568	0.209674	0.158194																				0.381561	0.670241		0.984146	0.649016	0.489668
	0.138258	0.409399		0.401665	0.241106	0.157562																				0.264955	0.784565		0.944403	0.746309	0.487711
	0.172587	0.4303		0.325929	0.197653	0.158278																				0.330743	0.82462		0.766331	0.611807	0.489927
	0.190045	0.302182		0.421029	0.382807	0.123588																				0.3642	0.579096		0.989931	1.18492	0.382548
	0.186005	0.457092		0.558225	0.181886	0.149961																				0.356456	0.875964		1.31251	0.563001	0.464184
	0.161194	0.358811		0.546678	0.297977	0.136905																				0.30891	0.687618		1.28536	0.922345	0.42377
	0.138223	0.328317		0.364994	0.18256	0.138175																				0.264889	0.62918		0.85818	0.565087	0.4277
	0.18443	0.335495		0.345949	0.349008	0.13303																				0.353438	0.642937		0.813403	1.0803	0.411776
	0.168073	0.317041		0.418434	0.305867	0.128182																				0.322091	0.607572		0.98383	0.946768	0.396768
	0.166487	0.485616		0.532107	0.163	0.121158																				0.319052	0.930625		1.2511	0.504542	0.375027
	0.143178	0.29615		0.281672	0.194041	0.198202																				0.274383	0.567536		0.662273	0.600627	0.613506
	0.129075	0.287264		0.326829	0.258548	0.141496																				0.247358	0.550507		0.768447	0.8003	0.437979
	0.270557	0.264365		0.304105	0.160397	0.163603																				0.518491	0.506624		0.715017	0.496485	0.50641
	0.221442	0.382377		0.357406	0.192704	0.127601																				0.424367	0.73278		0.840341	0.596489	0.39497
	0.148376	0.319801		0.46652	0.167092	0.153797																				0.284345	0.612861		1.09689	0.517208	0.476057
		0.360515		0.4002	0.197511	0.105378																					0.690885		0.940958	0.611366	0.326184
		0.65035		0.412422	0.173217	0.110554																					1.24632		0.969695	0.53617	0.342206
		0.383174		0.382884	0.203173	0.141717																					0.734307		0.900244	0.628892	0.438665
		0.403766		0.358178	0.249929	0.274404																					0.773771		0.842155	0.77362	0.849377
		0.387882		0.452475	0.181005	0.241926																					0.743331		1.06387	0.560276	0.748848
		0.30609		0.384962	0.22619	0.274871																					0.586586		0.905131	0.700137	0.850825
		0.301133		0.430825	0.297494	0.251993																					0.577086		1.01296	0.920851	0.780008
		0.368705		0.296005	0.249862	0.327386																					0.706581		0.695973	0.773412	1.01338
		0.438498		0.342198	0.347051	0.265577																					0.84033		0.804583	1.07425	0.822055
		0.314009		0.462679	0.215286	0.301944																					0.601761		1.08786	0.666387	0.934624
		0.374032		0.373814	0.282044	0.302723																					0.716787		0.878919	0.873028	0.937037
		0.395208		0.380491	0.225951	0.297116																					0.75737		0.894618	0.6994	0.919681
		0.273636		0.299568	0.276326	0.313586																					0.52439		0.70435	0.855329	0.97066
		0.445298		0.391691	0.283343	0.26785																					0.853361		0.920951	0.877047	0.829091
		0.425398		0.479806	0.158732	0.286654																					0.815225		1.12813	0.491331	0.887297
		0.319625		0.468914	0.213764	0.260546																					0.612524		1.10252	0.661677	0.806484
		0.351645		0.245593	0.171822	0.34687																					0.673886		0.577444	0.531852	1.07369
		0.452504		0.372003	0.240889	0.287275																					0.867171		0.874661	0.745636	0.889219
		0.415639		0.332746	0.232907	0.228465																					0.796522		0.782359	0.72093	0.70718
		0.370537		0.425796	0.267116	0.341839																					0.710091		1.00114	0.826819	1.05811
		0.503416		0.284881	0.27595	0.448194																					0.964738		0.669817	0.854165	1.38732
		0.522676		0.459888	0.272597	0.426942																					1.00165		1.0813	0.843784	1.32154
		0.463794		0.458341	0.414491	0.249639																					0.888807		1.07766	1.283	0.772721
		0.53535		0.445552	0.276976	0.226992																					1.02594		1.04759	0.857339	0.702622
		0.30332		0.398693	0.256531	0.258938																					0.581278		0.937415	0.794054	0.801506
		0.467352		0.358783	0.266888	0.256963																					0.895624		0.843579	0.826112	0.795392
		0.419233		0.472951	0.242453	0.427163																					0.803411		1.11201	0.75048	1.32222
		0.396061		0.255025	0.279109	0.428939																					0.759004		0.59962	0.863941	1.32772
		0.698428		0.447302	0.310081	0.329898																					1.33845		1.0517	0.959812	1.02115
		0.389136		0.369211	0.150762	0.274071																					0.745733		0.868097	0.466662	0.848348
		0.464494		0.392807	0.2796	0.316283																					0.890147		0.923576	0.865462	0.979009
		0.448685		0.354609	0.152265	0.360884																					0.859853		0.833765	0.471316	1.11707
				0.39226	0.258087	0.302661																							0.922288	0.798872	0.936843
				0.337357	0.200363	0.242144																							0.793201	0.620195	0.749521
				0.443961	0.216267	0.281655																							1.04385	0.669425	0.871823
				0.257049	0.210337	0.321355																							0.604379	0.651067	0.994708
				0.464927	0.21865	0.266359																							1.09315	0.676799	0.824475
				0.555062	0.174178	0.379912																							1.30507	0.539142	1.17596
				0.313452	0.197871	0.360529																							0.736995	0.61248	1.11597
				0.421065	0.310123	0.456219																							0.990017	0.959942	1.41216
				0.550989	0.343265	0.41298																							1.2955	1.06253	1.27832
				0.411196	0.25591	0.384893																							0.966812	0.792134	1.19138
				0.401037	0.299615	0.313101																							0.942927	0.927417	0.969159
				0.280511	0.556977	0.285533																							0.659543	1.72404	0.883826
				0.353982	0.562044	0.347415																							0.832289	1.73973	1.07537
				0.360044	0.494229	0.160679																							0.846542	1.52981	0.49736
				0.458858	0.652899	0.332278																							1.07888	2.02096	1.02852
				0.271289	0.532302	0.398289																							0.637861	1.64766	1.23285
				0.433893	0.437482	0.298063																							1.02018	1.35416	0.922612
				0.388826	0.549694	0.25277																							0.914216	1.7015	0.782414
				0.21879	0.564671	0.271672																							0.514424	1.74786	0.840922
				0.381748	0.381788	0.304597																							0.897575	1.18177	0.942837
				0.318733	0.760967	0.402434																							0.749411	2.35546	1.24568
				0.30046	0.600169	0.373537																							0.706446	1.85774	1.15623
				0.413187	0.355322	0.595582																							0.971493	1.09985	1.84354
				0.375539	0.543041	0.469865																							0.882975	1.68091	1.4544
				0.273329	0.329931	0.353844																							0.642655	1.02125	1.09527
				0.413853	0.351144	0.484665																							0.97306	1.08691	1.50021
				0.318162	0.397419	0.351835																							0.748069	1.23016	1.08905
				0.329666	0.58068	0.355806																							0.775118	1.79741	1.10135
				0.525373	0.373929	0.356874																							1.23527	1.15744	1.10465
				0.514734	0.49702	0.327276																							1.21025	1.53846	1.01304
				0.400121	0.492451	0.346991																							0.940772	1.52431	1.07406
				0.336802	0.337367	0.485538																							0.791896	1.04427	1.50291
				0.313488	0.552249	0.481619																							0.737078	1.70941	1.49078
				0.442492	0.434506	0.218523																							1.04039	1.34495	0.676405
				0.316847	0.35604	0.409924																							0.744977	1.10207	1.26886
				0.291638	0.694708	0.343372																							0.685706	2.15037	1.06286
				0.306678	0.445353	0.43306																							0.721067	1.37853	1.34048
				0.303917	0.722631	0.22027																							0.714577	2.2368	0.681815
				0.364276	0.355584	0.367834																							0.856493	1.10066	1.13858
				0.318927	0.917166	0.232099																							0.749867	2.83896	0.718429
				0.488931	0.773038	0.420225																							1.14958	2.39283	1.30075
				0.487114	0.636302	0.439906																							1.14531	1.96958	1.36166
				0.42202	0.620574	0.400536																							0.992262	1.9209	1.2398
				0.355338	0.555353	0.454871																							0.835478	1.71902	1.40799
				0.562875	0.363354	0.322843																							1.32344	1.12471	0.999314
				0.261638	0.600974	0.489034																							0.615168	1.86023	1.51373
				0.435113	0.617903	0.601493																							1.02305	1.91263	1.86183
				0.292001	0.50045	0.422684																							0.686558	1.54907	1.30836
				0.752362	0.653985	0.409349																							1.76897	2.02432	1.26708
				0.310352	0.555531	0.252393																							0.729705	1.71957	0.781247
				0.380768	0.682237	0.322524																							0.895268	2.11177	0.998328
				0.457152	0.616989	0.344394																							1.07487	1.9098	1.06602
				0.38556	0.479727	0.368219																							0.906536	1.48493	1.13977
				0.41699	0.265792	0.604136																							0.980435	0.822721	1.87002
				0.544463	0.315542	0.3127																							1.28015	0.976716	0.967917
				0.344199	0.381509	0.372925																							0.809288	1.18091	1.15434
				0.479907	0.371698	0.406829																							1.12837	1.15054	1.25928
				0.352941	0.452901	0.502293																							0.829842	1.40189	1.55478
				0.409947	0.368264	0.41816																							0.963876	1.13991	1.29435
				0.409174	0.286364	0.547114																							0.962058	0.886398	1.69351
				0.361153	0.492797	0.390839																							0.849151	1.52538	1.20979
				0.333748	0.463474	0.50069																							0.784714	1.43462	1.54981
				0.445613	0.400381	0.503614																							1.04773	1.23932	1.55886
				0.329501	0.33391	0.635323																							0.774729	1.03357	1.96655
				0.253506	0.467774	0.298165																							0.596048	1.44793	0.922928
				0.238196	0.53851	0.516142																							0.560052	1.66688	1.59764
				0.260907	0.531199	0.244237																							0.61345	1.64425	0.756
				0.236323	0.415854	0.382224																							0.555647	1.28722	1.18312
				0.237161	0.342145	0.38916																							0.557617	1.05906	1.20459
				0.236613	0.448234	0.366828																							0.556329	1.38744	1.13546
				0.247973	0.256152	0.221799																							0.58304	0.792882	0.686546
				0.238371	0.313589	0.248026																							0.560463	0.970671	0.767728
				0.254426	0.431382	0.31721																							0.598212	1.33528	0.981878
				0.255847	0.446014	0.359462																							0.601553	1.38057	1.11266
				0.235959	0.331396	0.384407																							0.554791	1.02579	1.18988
				0.290518	0.433867	0.747691																							0.683071	1.34297	2.31437
				0.243952	0.463503	0.559355																							0.573585	1.43471	1.73141
				0.226487	0.404864	0.401559																							0.53252	1.2532	1.24297
				0.238094	0.413398	0.342767																							0.559811	1.27962	1.06099
				0.24205	0.375443	0.398552																							0.569114	1.16213	1.23366
				0.266332	0.425514	0.550339																							0.626206	1.31712	1.70349
				0.279849	0.470233	0.44169																							0.657986	1.45554	1.36719
				0.217834	0.603033	0.26053																							0.512175	1.8666	0.806433
				0.291139	0.362307	0.348872																							0.684532	1.12147	1.07988
				0.290624	0.460635	0.505397																							0.683321	1.42583	1.56438
				0.260557	0.519907	0.483562																							0.612627	1.6093	1.4968
				0.285924	0.585919	0.433533																							0.67227	1.81363	1.34194
				0.241801	0.242369	0.418832																							0.568526	0.750219	1.29644
				0.227066	0.442546	0.256482																							0.533882	1.36984	0.793903
				0.217034	0.506857	0.349169																							0.510295	1.5689	1.0808
				0.271441	0.30264	0.462125																							0.638217	0.936779	1.43044
				0.271676	0.524997	0.571686																							0.638769	1.62505	1.76957
				0.251265	0.477609	0.296657																							0.590779	1.47837	0.91826
				0.246628	0.495123	0.318397																							0.579877	1.53258	0.985552
				0.27366	0.511556	0.435505																							0.643435	1.58345	1.34804
				0.284467	0.469128	0.866001																							0.668844	1.45212	2.68058
				0.274686	0.449782	0.665466																							0.645848	1.39224	2.05985
				0.199738	0.430906	0.447323																							0.469627	1.33381	1.38462
				0.219466	0.573682	0.495847																							0.516012	1.77575	1.53483
				0.270908	0.547543	0.492663																							0.636964	1.69484	1.52497
				0.261827	0.289337																								0.615613	0.895602
				0.309522	0.370252																								0.727755	1.14606
				0.197929	0.458556																								0.465374	1.4194
				0.295441	0.492782																								0.694647	1.52534
				0.220175	0.518469																								0.517679	1.60485
				0.329716	0.456003																								0.775235	1.41149
				0.335392	0.422507																								0.78858	1.30781
				0.273388	0.34558																								0.642795	1.06969
				0.287698	0.233492																								0.676442	0.722743
				0.311873	0.47933																								0.733281	1.4837
				0.358016	0.410345																								0.841773	1.27016
				0.233561	0.509615																								0.549152	1.57744
				0.243075	0.32031																								0.571522	0.991474
				0.230548	0.465902																								0.542069	1.44213
				0.281677	0.506427																								0.662285	1.56757
				0.219238	0.396943																								0.515477	1.22868
				0.297957	0.586358																								0.700563	1.81499
				0.28193	0.458227																								0.662878	1.41837
				0.188177	0.542879																								0.442446	1.68041
				0.256441	0.446389																								0.60295	1.38173
				0.265075	0.49775																								0.623249	1.54072
				0.28283	0.405609																								0.664995	1.25551
				0.322602	0.433124																								0.758508	1.34067
				0.30645	0.581549																								0.72053	1.8001
				0.241004	0.580259																								0.566653	1.79611
				0.275256	0.477237																								0.647187	1.47722
				0.251687	0.532174																								0.591771	1.64727
				0.205054	0.433302																								0.482126	1.34122
				0.298279	0.631323																								0.701319	1.95417
				0.226858	0.649165																								0.533392	2.0094
				0.142612	0.62446																								0.335313	1.93293
				0.301203	0.605125																								0.708194	1.87308
				0.179018	0.521818																								0.420911	1.61521
				0.256424	0.45832																								0.60291	1.41866
				0.309803	0.47318																								0.728415	1.46466
				0.264872	0.373948																								0.622772	1.1575
				0.229663	0.295881																								0.539988	0.915857
				0.300877	0.244347																								0.707427	0.756342
				0.281183	0.261786																								0.661124	0.81032
				0.260504	0.323024																								0.612502	0.999876
				0.262808	0.304737																								0.61792	0.943268
				0.228936	0.268462																								0.538278	0.830985
				0.247006	0.306331																								0.580766	0.948203
				0.316971	0.264343																								0.745269	0.818235
				0.281688	0.306795																								0.66231	0.94964
				0.35557	0.236715																								0.836023	0.732718
				0.30499	0.261666																								0.717099	0.809951
				0.246083	0.434024																								0.578596	1.34346
				0.227039	0.330394																								0.533818	1.02269
				0.34073	0.335179																								0.801131	1.0375
				0.282334	0.324944																								0.663829	1.00582
				0.29625	0.34383																								0.696549	1.06428
				0.260568	0.331736																								0.612652	1.02684
				0.233278	0.336292																								0.548488	1.04094
				0.197596	0.300595																								0.464591	0.93045
				0.297353	0.371159																								0.699141	1.14887
				0.3026	0.322868																								0.71148	0.999391
				0.19848	0.323356																								0.46667	1.0009
				0.241576	0.427932																								0.567998	1.3246
				0.250258	0.310561																								0.58841	0.961298
				0.184754	0.305853																								0.434396	0.946725
				0.307127	0.291296																								0.722123	0.901664
				0.296276	0.332565																								0.696609	1.02941
				0.261598	0.342338																								0.615073	1.05966
				0.269002	0.315613																								0.632484	0.976937
				0.32975	0.328161																								0.775315	1.01578
				0.298779	0.400776																								0.702496	1.24055
				0.239461	0.350866																								0.563025	1.08606
				0.29014	0.323981																								0.682182	1.00284
				0.32826	0.403894																								0.771811	1.25019
				0.22249	0.41001																								0.523122	1.26913
				0.368888	0.383453																								0.867337	1.18692
				0.224206	0.314883																								0.527157	0.974674
				0.330947	0.360436																								0.778128	1.11568
				0.241074	0.360157																								0.566817	1.11481
				0.226215	0.203597																								0.531881	0.630205
				0.313941	0.379481																								0.738144	1.17463
				0.272186	0.352527																								0.63997	1.0912
				0.321693	0.260448																								0.75637	0.80618
				0.300738	0.462333																								0.707102	1.43109
				0.276906	0.351791																								0.651066	1.08892
				0.292509	0.346392																								0.687753	1.07221
				0.378581	0.395567																								0.890128	1.22442
				0.1861	0.436209																								0.437563	1.35022
				0.246393	0.390647																								0.579324	1.20919
				0.282408	0.389579																								0.664003	1.20589
				0.268014	0.363075																								0.630161	1.12385
				0.316216	0.300114																								0.743493	0.928959
				0.228747	0.303029																								0.537834	0.937982
				0.300282	0.356718																								0.70603	1.10417
				0.318331	0.46065																								0.748466	1.42588
				0.352215	0.436508																								0.828134	1.35115
				0.225928	0.275669																								0.531207	0.853294
				0.255242	0.265194																								0.600129	0.820871
				0.251529	0.47852																								0.5914	1.48119
				0.333333	0.347033																								0.78374	1.07419
				0.328919	0.306731																								0.77336	0.949442
				0.32585	0.302048																								0.766146	0.934947
				0.276301	0.388812																								0.649645	1.20351
				0.318094	0.246638																								0.747909	0.763434
				0.267259	0.343467																								0.628384	1.06315
				0.261474	0.37467																								0.614782	1.15974
				0.341955	0.479461																								0.804011	1.4841
				0.257839	0.352285																								0.606237	1.09045
				0.288805	0.287428																								0.679043	0.889691
				0.25998	0.300935																								0.611271	0.931501
				0.206782	0.56581																								0.486191	1.75139
				0.274707	0.537519																								0.645896	1.66381
				0.254975	0.386361																								0.599503	1.19593
				0.303154	0.378877																								0.712781	1.17276
				0.327519	0.455126																								0.770068	1.40878
				0.32147	0.336089																								0.755846	1.04031
				0.264788	0.390223																								0.622574	1.20788
				0.311472	0.2581																								0.73234	0.798913
				0.30669	0.397461																								0.721096	1.23028
				0.255041	0.364287																								0.599658	1.1276
				0.308626	0.319792																								0.725648	0.989872
				0.339434	0.359569																								0.798084	1.113
				0.324774	0.459541																								0.763614	1.42244
				0.329505	0.270419																								0.774739	0.837043
				0.254706	0.369441																								0.598871	1.14355
				0.240328	0.478271																								0.565063	1.48042
				0.303665	0.454982																								0.713984	1.40833
				0.277834	0.412439																								0.653249	1.27665
				0.226129	0.405167																								0.531679	1.25414
				0.336472	0.445382																								0.791119	1.37862
				0.248816	0.478737																								0.585021	1.48186
				0.230238	0.377903																								0.541339	1.16974
				0.251274	0.548855																								0.590799	1.6989
				0.278467	0.453268																								0.654737	1.40303
				0.217085	0.387699																								0.510415	1.20007
				0.320813	0.441166																								0.754301	1.36557
				0.387035	0.560691																								0.910004	1.73554
				0.243192	0.536037																								0.571798	1.65923
				0.317353	0.355889																								0.746167	1.1016
				0.273185	0.461461																								0.642317	1.42839
				0.242947	0.535601																								0.571222	1.65788
				0.297305	0.554306																								0.699029	1.71578
				0.279858	0.314733																								0.658007	0.974209
				0.310944	0.734287																								0.731098	2.27288
				0.320401	0.391549																								0.753334	1.21198
				0.306504	0.532677																								0.720658	1.64882
				0.230178	0.473128																								0.5412	1.4645
				0.327612	0.317312																								0.770288	0.982195
				0.268697	0.328194																								0.631765	1.01588
				0.29061	0.420709																								0.683287	1.30224
				0.308452	0.416158																								0.725239	1.28816
				0.298019	0.503644																								0.700709	1.55896
				0.335309	0.606281																								0.788384	1.87666
				0.224976	0.391083																								0.528968	1.21054
				0.248639	0.562651																								0.584606	1.74161
				0.242847	0.751956																								0.570987	2.32757
				0.189199	0.312461																								0.444849	0.967178
				0.305564	0.419025																								0.718449	1.29703
				0.228187	0.821513																								0.536518	2.54288
				0.323322	0.573247																								0.760201	1.7744
				0.366361	0.474151																								0.861395	1.46767
				0.296488	0.695941																								0.697108	2.15419
				0.255254	0.527805																								0.600158	1.63374
				0.263842	0.584615																								0.62035	1.80959
				0.345488	0.388603																								0.812318	1.20287
				0.32767	0.789049																								0.770424	2.44239
				0.222837	0.473611																								0.523939	1.466
				0.318453	0.336347																								0.748752	1.04111
				0.290704	0.612059																								0.68351	1.89454
				0.261203	0.423062																								0.614146	1.30953
				0.330663																									0.777462
				0.247876																									0.58281
				0.277531																									0.652537
				0.32787																									0.770894
				0.31408																									0.738471
				0.295567																									0.694942
				0.341325																									0.80253
				0.259363																									0.609818
				0.228095																									0.536302
				0.304052																									0.714894
				0.355721																									0.836378
				0.264769																									0.622531
				0.258286																									0.607287
				0.220473																									0.518381
				0.412259																									0.969311
				0.313716																									0.737614
				0.347406																									0.816829
				0.286601																									0.673863
				0.349675																									0.822162
				0.338579																									0.796072
				0.324016																									0.761832
				0.363385																									0.854397
				0.248695																									0.584736
				0.320665																									0.753954
				0.317276																									0.745985
				0.292392																									0.687478
				0.435252																									1.02337
				0.323473																									0.760556
				0.228381																									0.536975
				0.296216																									0.696469
				0.381505																									0.897002
				0.3																									0.705366
				0.330599																									0.777312
				0.34918																									0.820999
				0.274622																									0.645697
				0.34184																									0.803741
				0.308876																									0.726236
				0.353777																									0.831808
				0.372149																									0.875005
				0.381775																									0.897636

[truncated: 2 more sheets: Supp Fig 3 contd2, Supp Fig 4]
